# Supplementary material for: 4-Sulfamoylanilinium perchlorate
Source: Acta Crystallogr Sect E Struct Rep Online. 2013 Jul 10;69(Pt 8):o1236. doi: 10.1107/S1600536813017972 (PMC3793740; doi:10.1107/S1600536813017972)
Supplement: Supplementary file 1 [file e-69-o1236-sup1.cif]

##############################################################################
#                                                                            #
# This CIF contains the data in a paper accepted for publication in          #
# Acta Crystallographica Section E. It conforms to the requirements of       #
# Notes for Authors for Acta Crystallographica Section E, and has been       #
# peer reviewed under the auspices of the IUCr Commission on Journals.       #
#                                                                            #
# Full details of the Crystallographic Information File format               #
# are given in the paper "The Crystallographic Information File (CIF):       #
# a New Standard Archive File for Crystallography" by S. R. Hall, F. H.      #
# Allen and I. D. Brown [Acta Cryst. (1991), A47, 655-685].                  #
#                                                                            #
# The current version of the core CIF dictionary is obtainable from          #
# ftp://ftp.iucr.org/pub/cif_core.dic.                                       #
#                                                                            #
# Software is freely available for graphical display of the structure(s)     #
# in this CIF. For information consult the CIF software page                 #
# http://www.iucr.org/resources/cif/software.                                #
#                                                                            #
# This file may be used for bona fide research purposes within the           #
# scientific community so long as proper attribution is given to the journal # 
# article from which it was obtained.                                        #
#                                                                            #
##############################################################################
data_global
_audit_creation_method     'SHELXTL/PC'
_journal_data_validation_number     ?
_journal_date_recd_electronic     2013-06-08
_journal_date_accepted     2013-06-29
_journal_name_full     'Acta Crystallographica, Section E'
_journal_year     2013
_journal_volume     69
_journal_issue      8
_journal_page_first     o1236
_journal_page_last     o1236
_journal_paper_category     QO
_journal_paper_doi     10.1107/S1600536813017972
_journal_coeditor_code     NG5332
_publ_contact_author_name     'Dr M. Gunasekaran'
_publ_contact_author_address
;
Department of Physics
University College of Engineering, Nagercoil
Anna University, Tirunelveli Region
Nagercoil 629 004
India
;
_publ_contact_author_email     physics.autt@gmail.com
_publ_contact_author_fax     '+91 4622554255'
_publ_contact_author_phone     '+91 9840428517'
_publ_section_title
;
4-Sulfamoylanilinium perchlorate
;
loop_
    _publ_author_name
    _publ_author_address
    'R. Anitha'
;Department of Physics
Regional centre of Anna University, Tirunelveli Region
Tirunelveli 627 007
India
;
    'S. Athimoolam'
;Department of Physics
University College of Engineering, Nagercoil
Anna University, Tirunelveli Region
Nagercoil 629 004
India
;
    'M. Gunasekaran'
;Department of Physics
Regional centre of Anna University, Tirunelveli Region
Tirunelveli 627 007
India
;
    'B. Sridhar'
;Laboratory of X-ray Crystallography
Indian Institute of Chemical Technology
Hyderabad 500 607
India
;
data_I
_audit_creation_method     SHELXTL/PC
_chemical_name_systematic
;
4-Sulfomylanilinium perchlorate
;
_chemical_name_common     '4-sulfomylanilinium perchlorate'
_chemical_formula_moiety     'C6 H9 N2 O2 S +, Cl O4 -'
_chemical_formula_sum     'C6 H9 Cl N2 O6 S'
_chemical_formula_iupac     'C6 H9 N2 O2 S +, Cl O4 -'
_chemical_formula_weight     272.66
_chemical_melting_point     ?
_symmetry_cell_setting     monoclinic
_symmetry_space_group_name_H-M     'P 21'
_symmetry_space_group_name_Hall     'P 2yb'
loop_
    _symmetry_equiv_pos_as_xyz
    'x, y, z'
    '-x, y+1/2, -z'
_cell_length_a     4.9158(10)
_cell_length_b     10.514(2)
_cell_length_c     9.814(2)
_cell_angle_alpha     90.00
_cell_angle_beta     93.716(3)
_cell_angle_gamma     90.00
_cell_volume     506.15(18)
_cell_formula_units_Z     2
_cell_measurement_reflns_used     2412
_cell_measurement_theta_min     2.45
_cell_measurement_theta_max     24.68
_cell_measurement_temperature     293(2)
_exptl_crystal_description     needle
_exptl_crystal_colour     colourless
_exptl_crystal_size_max     0.24
_exptl_crystal_size_mid     0.16
_exptl_crystal_size_min     0.12
_exptl_crystal_density_diffrn     1.789
_exptl_crystal_density_meas     ?
_exptl_crystal_density_method     'not measured'
_exptl_crystal_F_000     280
_exptl_absorpt_coefficient_mu     0.600
_exptl_absorpt_correction_type     none
_exptl_absorpt_process_details     ?
_exptl_absorpt_correction_T_min     ?
_exptl_absorpt_correction_T_max     ?
_exptl_special_details     ?
_diffrn_ambient_temperature     293(2)
_diffrn_radiation_type     MoK\a
_diffrn_radiation_wavelength     0.71073
_diffrn_radiation_source     'fine-focus sealed tube'
_diffrn_radiation_monochromator     graphite
_diffrn_measurement_device_type     'Bruker SMART APEX CCD area-detector'
_diffrn_measurement_method     '\w scans'
_diffrn_detector_area_resol_mean     ?
_diffrn_reflns_number     5796
_diffrn_reflns_av_R_equivalents     0.0225
_diffrn_reflns_av_sigmaI/netI     0.0264
_diffrn_reflns_theta_min     2.08
_diffrn_reflns_theta_max     27.99
_diffrn_reflns_theta_full     27.99
_diffrn_measured_fraction_theta_max     0.988
_diffrn_measured_fraction_theta_full     0.988
_diffrn_reflns_limit_h_min     -6
_diffrn_reflns_limit_h_max     6
_diffrn_reflns_limit_k_min     -13
_diffrn_reflns_limit_k_max     13
_diffrn_reflns_limit_l_min     -12
_diffrn_reflns_limit_l_max     12
_diffrn_standards_number     0
_diffrn_standards_interval_count     .
_diffrn_standards_interval_time     .
_diffrn_standards_decay_%     ?
_refine_special_details
;
Refinement of <i>F</i>^2^ against ALL reflections. The weighted <i>R</i>-factor
<i>wR</i> and goodness of fit <i>S</i> are based on <i>F</i>^2^, conventional
<i>R</i>-factors <i>R</i> are based on <i>F</i>, with <i>F</i> set to zero for
negative <i>F</i>^2^. The threshold expression of <i>F</i>^2^ >
\s(<i>F</i>^2^) is used only for calculating <i>R</i>-factors(gt) <i>etc</i>.
and is not relevant to the choice of reflections for refinement.
<i>R</i>-factors based on <i>F</i>^2^ are statistically about twice as large
as those based on <i>F</i>, and <i>R</i>- factors based on ALL data will be
even larger.
;
_reflns_number_total     2367
_reflns_number_gt     2361
_reflns_threshold_expression     I>2sigma(I)
_refine_ls_structure_factor_coef     Fsqd
_refine_ls_matrix_type     full
_refine_ls_R_factor_all     0.0216
_refine_ls_R_factor_gt     0.0216
_refine_ls_wR_factor_gt     0.0611
_refine_ls_wR_factor_ref     0.0611
_refine_ls_goodness_of_fit_ref     1.075
_refine_ls_restrained_S_all     1.074
_refine_ls_number_reflns     2367
_refine_ls_number_parameters     166
_refine_ls_number_restraints     5
_refine_ls_hydrogen_treatment     mixed
_refine_ls_weighting_scheme     calc
_refine_ls_weighting_details
         'calc w=1/[\s^2^(Fo^2^)+(0.0315P)^2^+0.1129P] where P=(Fo^2^+2Fc^2^)/3'
_atom_sites_solution_hydrogens     geom
_atom_sites_solution_primary     direct
_atom_sites_solution_secondary     difmap
_refine_ls_shift/su_max     0.001
_refine_ls_shift/su_mean     0.000
_refine_diff_density_max     0.311
_refine_diff_density_min     -0.263
_refine_ls_extinction_method     '<i>SHELXTL/PC</i> (Sheldrick, 2008)'
_refine_ls_extinction_coef     0.189(7)
_refine_ls_extinction_expression
                                  'Fc^*^=kFc[1+0.001xFc^2^\l^3^/sin(2\q)]^-1/4^'
_refine_ls_abs_structure_details     'Flack (1983), 1287 Friedel pairs'
_refine_ls_abs_structure_Flack     0.00(4)
loop_
    _atom_type_symbol
    _atom_type_description
    _atom_type_scat_dispersion_real
    _atom_type_scat_dispersion_imag
    _atom_type_scat_source
    'C' 'C' 0.0033 0.0016
                         'International Tables Vol C Tables 4.2.6.8 and 6.1.1.4'
    'H' 'H' 0.0000 0.0000
                         'International Tables Vol C Tables 4.2.6.8 and 6.1.1.4'
    'N' 'N' 0.0061 0.0033
                         'International Tables Vol C Tables 4.2.6.8 and 6.1.1.4'
    'O' 'O' 0.0106 0.0060
                         'International Tables Vol C Tables 4.2.6.8 and 6.1.1.4'
    'S' 'S' 0.1246 0.1234
                         'International Tables Vol C Tables 4.2.6.8 and 6.1.1.4'
    'Cl' 'Cl' 0.1484 0.1585
                         'International Tables Vol C Tables 4.2.6.8 and 6.1.1.4'
_computing_data_collection     '<i>SMART</i> (Bruker, 2001)'
_computing_cell_refinement     '<i>SAINT</i> (Bruker, 2001)'
_computing_data_reduction     '<i>SAINT</i> (Bruker, 2001)'
_computing_structure_solution     '<i>SHELXTL/PC</i> (Sheldrick, 2008)'
_computing_structure_refinement     '<i>SHELXTL/PC</i> (Sheldrick, 2008)'
_computing_molecular_graphics     '<i>PLATON</i> (Spek, 2009)'
_computing_publication_material     '<i>SHELXTL/PC</i> (Sheldrick, 2008)'
loop_
    _atom_site_type_symbol
    _atom_site_label
    _atom_site_fract_x
    _atom_site_fract_y
    _atom_site_fract_z
    _atom_site_U_iso_or_equiv
    _atom_site_adp_type
    _atom_site_calc_flag
    _atom_site_refinement_flags
    _atom_site_occupancy
    _atom_site_symmetry_multiplicity
    _atom_site_disorder_assembly
    _atom_site_disorder_group
    C C1 0.8057(3) 0.53210(15) 0.53535(15) 0.0244(3) Uani d . 1 1 . .
    C C2 1.0030(3) 0.46394(16) 0.47189(16) 0.0295(3) Uani d . 1 1 . .
    H H2 1.0919 0.3964 0.5169 0.035 Uiso calc R 1 1 . .
    C C3 1.0672(3) 0.49695(19) 0.34095(16) 0.0293(3) Uani d . 1 1 . .
    H H3 1.1998 0.4523 0.2973 0.035 Uiso calc R 1 1 . .
    C C4 0.9310(3) 0.59698(15) 0.27676(15) 0.0235(3) Uani d . 1 1 . .
    C C5 0.7316(3) 0.66524(16) 0.33789(17) 0.0281(3) Uani d . 1 1 . .
    H H5 0.6419 0.7320 0.2920 0.034 Uiso calc R 1 1 . .
    C C6 0.6676(3) 0.63237(17) 0.46891(17) 0.0294(3) Uani d . 1 1 . .
    H H6 0.5338 0.6768 0.5119 0.035 Uiso calc R 1 1 . .
    N N1 0.9084(3) 0.58560(16) 0.80644(15) 0.0315(3) Uani d D 1 1 . .
    N N2 0.9994(3) 0.63135(15) 0.13833(15) 0.0279(3) Uani d D 1 1 . .
    O O1 0.4527(2) 0.51671(14) 0.71892(14) 0.0380(3) Uani d . 1 1 . .
    O O2 0.8370(3) 0.36510(13) 0.72799(14) 0.0385(3) Uani d . 1 1 . .
    H H1A 1.0834(17) 0.578(3) 0.797(3) 0.070(9) Uiso d D 1 1 . .
    H H1B 0.847(5) 0.665(3) 0.803(3) 0.047(7) Uiso d . 1 1 . .
    H H2A 1.120(4) 0.584(2) 0.100(3) 0.055(7) Uiso d D 1 1 . .
    H H2B 1.052(5) 0.7108(9) 0.134(3) 0.053(8) Uiso d D 1 1 . .
    H H2C 0.863(4) 0.617(3) 0.078(2) 0.048(7) Uiso d D 1 1 . .
    Cl Cl1 0.58672(7) 0.34769(3) 0.07752(4) 0.02621(11) Uani d . 1 1 . .
    O O3 0.8773(2) 0.34793(17) 0.06980(15) 0.0409(3) Uani d . 1 1 . .
    O O4 0.4686(3) 0.26701(16) -0.02835(16) 0.0477(4) Uani d . 1 1 . .
    O O5 0.4874(3) 0.47611(13) 0.05900(15) 0.0399(3) Uani d . 1 1 . .
    O O6 0.5169(3) 0.30181(14) 0.20823(15) 0.0445(3) Uani d . 1 1 . .
    S S1 0.73500(7) 0.49156(3) 0.70441(4) 0.02528(11) Uani d . 1 1 . .
loop_
    _atom_site_aniso_label
    _atom_site_aniso_U_11
    _atom_site_aniso_U_22
    _atom_site_aniso_U_33
    _atom_site_aniso_U_12
    _atom_site_aniso_U_13
    _atom_site_aniso_U_23
    C1 0.0265(7) 0.0256(7) 0.0217(7) -0.0006(6) 0.0055(5) 0.0017(5)
    C2 0.0328(7) 0.0291(8) 0.0268(7) 0.0085(6) 0.0034(6) 0.0022(6)
    C3 0.0318(7) 0.0310(8) 0.0258(7) 0.0071(7) 0.0066(5) -0.0021(6)
    C4 0.0246(6) 0.0244(7) 0.0217(6) -0.0033(5) 0.0026(5) 0.0002(5)
    C5 0.0295(8) 0.0260(8) 0.0289(7) 0.0051(6) 0.0039(6) 0.0046(6)
    C6 0.0286(7) 0.0294(8) 0.0311(8) 0.0067(6) 0.0091(6) 0.0020(7)
    N1 0.0303(7) 0.0361(8) 0.0285(7) 0.0003(6) 0.0048(6) -0.0044(6)
    N2 0.0309(7) 0.0293(7) 0.0239(6) -0.0016(6) 0.0045(5) 0.0020(6)
    O1 0.0264(6) 0.0523(9) 0.0362(6) -0.0018(5) 0.0090(5) 0.0027(6)
    O2 0.0532(8) 0.0281(7) 0.0355(6) 0.0052(6) 0.0131(5) 0.0080(5)
    Cl1 0.02693(18) 0.02327(17) 0.02901(19) -0.00278(13) 0.00626(12)
                                                                    -0.00363(14)
    O3 0.0255(6) 0.0483(7) 0.0495(7) 0.0003(6) 0.0069(5) -0.0073(7)
    O4 0.0489(8) 0.0478(8) 0.0466(9) -0.0168(7) 0.0033(7) -0.0193(7)
    O5 0.0413(7) 0.0271(7) 0.0522(8) 0.0048(6) 0.0092(6) 0.0027(6)
    O6 0.0560(8) 0.0424(8) 0.0366(7) -0.0042(6) 0.0155(6) 0.0060(6)
    S1 0.02663(18) 0.02599(19) 0.02388(17) 0.00010(14) 0.00668(12) 0.00191(14)
_geom_special_details
;
All e.s.d.'s (except the e.s.d. in the dihedral angle between two l.s. planes)
are estimated using the full covariance matrix. The cell e.s.d.'s are taken
into account individually in the estimation of e.s.d.'s in distances, angles
and torsion angles; correlations between e.s.d.'s in cell parameters are only
used when they are defined by crystal symmetry. An approximate (isotropic)
treatment of cell e.s.d.'s is used for estimating e.s.d.'s involving l.s.
planes.
;
loop_
    _geom_bond_atom_site_label_1
    _geom_bond_atom_site_label_2
    _geom_bond_site_symmetry_2
    _geom_bond_distance
    _geom_bond_publ_flag
    C1 C2 . 1.386(2) ?
    C1 C6 . 1.393(2) ?
    C1 S1 . 1.7692(15) ?
    C2 C3 . 1.387(2) ?
    C2 H2 . 0.9300 ?
    C3 C4 . 1.377(2) ?
    C3 H3 . 0.9300 ?
    C4 C5 . 1.383(2) ?
    C4 N2 . 1.466(2) ?
    C5 C6 . 1.387(2) ?
    C5 H5 . 0.9300 ?
    C6 H6 . 0.9300 ?
    N1 S1 . 1.6113(16) ?
    N1 H1A . 0.875(5) ?
    N1 H1B . 0.88(3) ?
    N2 H2A . 0.877(5) ?
    N2 H2B . 0.876(5) ?
    N2 H2C . 0.876(5) ?
    O1 S1 . 1.4289(13) ?
    O2 S1 . 1.4345(14) ?
    Cl1 O6 . 1.4328(14) ?
    Cl1 O4 . 1.4345(14) ?
    Cl1 O3 . 1.4355(12) ?
    Cl1 O5 . 1.4432(14) ?
loop_
    _geom_angle_atom_site_label_1
    _geom_angle_atom_site_label_2
    _geom_angle_atom_site_label_3
    _geom_angle_site_symmetry_1
    _geom_angle_site_symmetry_3
    _geom_angle
    _geom_angle_publ_flag
    C2 C1 C6 . . 121.01(14) ?
    C2 C1 S1 . . 118.86(12) ?
    C6 C1 S1 . . 120.12(12) ?
    C1 C2 C3 . . 119.67(15) ?
    C1 C2 H2 . . 120.2 ?
    C3 C2 H2 . . 120.2 ?
    C4 C3 C2 . . 118.80(15) ?
    C4 C3 H3 . . 120.6 ?
    C2 C3 H3 . . 120.6 ?
    C3 C4 C5 . . 122.36(15) ?
    C3 C4 N2 . . 118.57(14) ?
    C5 C4 N2 . . 119.06(14) ?
    C4 C5 C6 . . 118.85(14) ?
    C4 C5 H5 . . 120.6 ?
    C6 C5 H5 . . 120.6 ?
    C5 C6 C1 . . 119.31(14) ?
    C5 C6 H6 . . 120.3 ?
    C1 C6 H6 . . 120.3 ?
    S1 N1 H1A . . 111(2) ?
    S1 N1 H1B . . 112.7(17) ?
    H1A N1 H1B . . 115(3) ?
    C4 N2 H2A . . 117.2(19) ?
    C4 N2 H2B . . 111.4(18) ?
    H2A N2 H2B . . 108(3) ?
    C4 N2 H2C . . 111.9(18) ?
    H2A N2 H2C . . 97(3) ?
    H2B N2 H2C . . 110(3) ?
    O6 Cl1 O4 . . 109.89(10) ?
    O6 Cl1 O3 . . 110.16(9) ?
    O4 Cl1 O3 . . 108.68(9) ?
    O6 Cl1 O5 . . 109.20(9) ?
    O4 Cl1 O5 . . 110.13(10) ?
    O3 Cl1 O5 . . 108.75(9) ?
    O1 S1 O2 . . 119.15(9) ?
    O1 S1 N1 . . 107.62(8) ?
    O2 S1 N1 . . 107.65(9) ?
    O1 S1 C1 . . 107.46(7) ?
    O2 S1 C1 . . 106.66(7) ?
    N1 S1 C1 . . 107.86(8) ?
loop_
    _geom_torsion_atom_site_label_1
    _geom_torsion_atom_site_label_2
    _geom_torsion_atom_site_label_3
    _geom_torsion_atom_site_label_4
    _geom_torsion_site_symmetry_1
    _geom_torsion_site_symmetry_2
    _geom_torsion_site_symmetry_3
    _geom_torsion_site_symmetry_4
    _geom_torsion
    _geom_torsion_publ_flag
    C6 C1 C2 C3 . . . . 0.9(3) ?
    S1 C1 C2 C3 . . . . -177.99(13) ?
    C1 C2 C3 C4 . . . . -0.3(3) ?
    C2 C3 C4 C5 . . . . -0.3(3) ?
    C2 C3 C4 N2 . . . . -179.92(15) ?
    C3 C4 C5 C6 . . . . 0.4(2) ?
    N2 C4 C5 C6 . . . . -179.99(15) ?
    C4 C5 C6 C1 . . . . 0.2(2) ?
    C2 C1 C6 C5 . . . . -0.8(2) ?
    S1 C1 C6 C5 . . . . 178.07(13) ?
    C2 C1 S1 O1 . . . . -147.96(13) ?
    C6 C1 S1 O1 . . . . 33.10(16) ?
    C2 C1 S1 O2 . . . . -19.12(16) ?
    C6 C1 S1 O2 . . . . 161.93(14) ?
    C2 C1 S1 N1 . . . . 96.28(15) ?
    C6 C1 S1 N1 . . . . -82.67(15) ?
loop_
    _geom_hbond_atom_site_label_D
    _geom_hbond_atom_site_label_H
    _geom_hbond_atom_site_label_A
    _geom_hbond_site_symmetry_A
    _geom_hbond_distance_DH
    _geom_hbond_distance_HA
    _geom_hbond_distance_DA
    _geom_hbond_angle_DHA
    N1 H1A O1 1_655 0.880(10)
                            2.120(10)
                                    2.953(2) 160(3)
    N1 H1B O6 2_656 0.88(3) 2.30(3) 3.086(2) 149(2)
    N2 H2A O5 1_655 0.880(10)
                            2.190(10)
                                    3.044(2) 164(3)
    N2 H2B O2 2_756 0.880(10)
                            2.16(2) 2.876(2) 139(2)
    N2 H2C O4 2_655 0.880(10)
                            2.30(2) 2.858(2) 122(2)
    N2 H2C O5 . 0.880(10)
                        2.37(2) 3.058(2) 136(2)
_iucr_refine_instructions_details
;
TITL 4-SULFAMOYLANILINIUM in P2(1)
CELL  0.71073   4.9158  10.5137   9.8140   90.000   93.716   90.000
ZERR     2.00   0.0010   0.0022   0.0020    0.000    0.003    0.000
LATT  -1
SYMM  - X, 1/2 + Y, - Z
SFAC  C    H    N    O    S    CL
UNIT  12   18   4    12   2    2
MERG   2
DFIX 0.88 0.005 N1 H1A N2 H2A N2 H2B N2 H2C
EQIV $1 1+X, Y, Z
EQIV $2 1-X, 1/2+Y, 1-Z
EQIV $3 2-X, 1/2+Y, 1-Z
EQIV $4 1-X, 1/2+Y, -Z
HTAB N1 O1_$1
HTAB N1 O6_$2
HTAB N2 O5_$1
HTAB N2 O2_$3
HTAB N2 O4_$4
HTAB N2 O5
FMAP   2
PLAN    5
ACTA
BOND   $H
CONF
L.S.  14
WGHT    0.031500    0.112900
EXTI    0.188872
FVAR       0.55263
MOLE    1
C1    1    0.805726    0.532105    0.535351    11.00000    0.02645    0.02555 =
         0.02175    0.00166    0.00548   -0.00065
C2    1    1.002988    0.463942    0.471886    11.00000    0.03279    0.02912 =
         0.02675    0.00219    0.00342    0.00850
AFIX  43
H2    2    1.091878    0.396406    0.516856    11.00000   -1.20000
AFIX   0
C3    1    1.067202    0.496947    0.340947    11.00000    0.03179    0.03097 =
         0.02576   -0.00210    0.00659    0.00712
AFIX  43
H3    2    1.199842    0.452336    0.297292    11.00000   -1.20000
AFIX   0
C4    1    0.930972    0.596980    0.276761    11.00000    0.02459    0.02439 =
         0.02174    0.00017    0.00255   -0.00326
C5    1    0.731558    0.665244    0.337889    11.00000    0.02953    0.02601 =
         0.02889    0.00456    0.00388    0.00514
AFIX  43
H5    2    0.641899    0.732039    0.291954    11.00000   -1.20000
AFIX   0
C6    1    0.667562    0.632371    0.468910    11.00000    0.02856    0.02940 =
         0.03110    0.00197    0.00908    0.00670
AFIX  43
H6    2    0.533812    0.676808    0.511941    11.00000   -1.20000
AFIX   0
N1    3    0.908429    0.585600    0.806437    11.00000    0.03031    0.03611 =
         0.02848   -0.00441    0.00476    0.00030
N2    3    0.999372    0.631351    0.138333    11.00000    0.03089    0.02935 =
         0.02392    0.00198    0.00447   -0.00164
O1    4    0.452697    0.516713    0.718917    11.00000    0.02638    0.05230 =
         0.03618    0.00269    0.00900   -0.00180
O2    4    0.836989    0.365097    0.727993    11.00000    0.05319    0.02811 =
         0.03553    0.00798    0.01309    0.00521
H1A   2    1.083435    0.577832    0.796771    11.00000    0.06988
H1B   2    0.847411    0.664741    0.802532    11.00000    0.04699
H2A   2    1.119895    0.583812    0.100252    11.00000    0.05490
H2B   2    1.051684    0.710792    0.134094    11.00000    0.05341
H2C   2    0.863372    0.617070    0.078062    11.00000    0.04825
MOLE    2
CL1   6    0.586720    0.347688    0.077518    11.00000    0.02693    0.02327 =
         0.02901   -0.00363    0.00626   -0.00278
O3    4    0.877342    0.347932    0.069799    11.00000    0.02555    0.04828 =
         0.04946   -0.00730    0.00693    0.00034
O4    4    0.468615    0.267008   -0.028346    11.00000    0.04891    0.04776 =
         0.04658   -0.01929    0.00331   -0.01676
O5    4    0.487366    0.476106    0.059002    11.00000    0.04130    0.02712 =
         0.05219    0.00274    0.00918    0.00482
O6    4    0.516926    0.301810    0.208229    11.00000    0.05605    0.04244 =
         0.03661    0.00604    0.01552   -0.00422
S1    5    0.735001    0.491559    0.704414    11.00000    0.02663    0.02599 =
         0.02388    0.00191    0.00668    0.00010
HKLF 4
END
;
