# Supplementary material for: 4-Sulfamoylanilinium perchlorate
Source: Acta Crystallogr Sect E Struct Rep Online. 2013 Jul 10;69(Pt 8):o1236. doi: 10.1107/S1600536813017972 (PMC3793740; doi:10.1107/S1600536813017972)
Supplement: Supplementary file 2 [file e-69-o1236-Isup2.hkl]

#
# h,k,l, Fc-squared, Fo-squared, sigma(Fo-squared) and status flag
#
data_I
_shelx_title ' AS37 in P2(1)'
_shelx_refln_list_code          4
_shelx_F_calc_maximum       69.75
_exptl_crystal_F_000       280.00
_reflns_d_resolution_high  0.7571
 
loop_
 _symmetry_equiv_pos_as_xyz
 'x, y, z'
 '-x, y+1/2, -z'
 
_cell_length_a     4.9158
_cell_length_b    10.5137
_cell_length_c     9.8140
_cell_angle_alpha  90.000
_cell_angle_beta   93.716
_cell_angle_gamma  90.000
 
_shelx_F_squared_multiplier     1.000
 
loop_
 _refln_index_h
 _refln_index_k
 _refln_index_l
 _refln_F_squared_calc
 _refln_F_squared_meas
 _refln_F_squared_sigma
 _refln_observed_status
   1 -13   0       55.31       56.85      1.76 o
   2 -13   0       56.04       62.42      2.56 o
   0 -12   0       71.93       75.33      2.99 o
   1 -12   0       14.24       13.81      0.67 o
   2 -12   0       35.24       35.24      1.17 o
   1 -11   0        2.57        1.93      0.29 o
   2 -11   0        8.07        7.80      0.40 o
   3 -11   0      153.40      162.71      4.39 o
   0 -10   0       77.78       71.81      2.83 o
   1 -10   0       37.49       38.04      1.11 o
   2 -10   0       29.45       29.89      1.33 o
   3 -10   0        6.67        6.09      0.49 o
   4 -10   0       74.55       80.07      2.35 o
   1  -9   0      106.95      102.67      2.63 o
   2  -9   0       18.57       17.75      0.61 o
   3  -9   0      219.02      226.67      6.09 o
   4  -9   0       48.41       50.30      1.53 o
   0  -8   0     1237.13     1196.57     43.54 o
   1  -8   0        4.15        3.61      0.17 o
   2  -8   0       65.95       70.03      1.62 o
   3  -8   0        8.34        9.32      0.42 o
   4  -8   0       50.15       49.51      1.54 o
   5  -8   0        7.29        8.39      0.44 o
   1  -7   0      789.85      835.19     17.25 o
   2  -7   0      168.29      172.34      3.71 o
   3  -7   0      115.47      111.79      3.10 o
   4  -7   0       39.00       38.30      1.23 o
   5  -7   0       14.98       16.97      0.90 o
   0  -6   0     2435.36     2781.19     69.06 o
   1  -6   0      326.00      320.53      8.17 o
   2  -6   0      178.21      186.24      4.02 o
   3  -6   0      106.21      102.85      2.85 o
   4  -6   0      204.42      199.85      5.45 o
   5  -6   0       36.45       36.49      1.92 o
   1  -5   0      265.99      283.67      7.57 o
   2  -5   0       98.84      101.90      2.14 o
   3  -5   0     1063.89     1050.25     22.47 o
   4  -5   0      199.46      205.46      5.46 o
   5  -5   0        4.54        4.27      0.30 o
   6  -5   0        5.05        6.19      0.52 o
   0  -4   0      947.09      976.96     35.15 o
   1  -4   0      852.43      897.24     18.84 o
   2  -4   0      238.28      239.09      4.96 o
   3  -4   0      220.33      214.94      4.69 o
   4  -4   0      693.30      660.35     17.87 o
   5  -4   0       63.62       65.93      1.96 o
   6  -4   0       18.97       19.90      0.79 o
   1  -3   0      497.46      521.99     10.87 o
   2  -3   0      167.70      161.78      3.53 o
   3  -3   0     1490.81     1444.17     33.13 o
   4  -3   0      182.27      174.01      7.16 o
   5  -3   0        1.92        2.46      0.34 o
   6  -3   0        8.61        9.95      0.64 o
   0  -2   0     2133.03     2313.01     85.46 o
   1  -2   0     2115.82     1992.00     77.47 o
   2  -2   0      184.01      167.24      3.13 o
   3  -2   0      344.18      366.03      7.71 o
   4  -2   0      265.01      267.65      6.84 o
   5  -2   0       65.77       64.30      3.04 o
   6  -2   0       24.85       29.44      1.02 o
   2  -1   0       48.28       67.55      1.22 o
   3  -1   0      268.23      274.67      5.02 o
   4  -1   0      174.37      182.81      3.87 o
   5  -1   0       12.24       13.15      0.54 o
   6  -1   0        2.27        2.82      0.25 o
   1   0   0      167.50      200.29      3.70 o
   2   0   0     1216.47     1226.03     30.97 o
   3   0   0      182.23      203.61      3.80 o
   4   0   0      122.23      134.23      2.92 o
   5   0   0        4.46        4.17      0.31 o
   6   0   0       73.97       79.51      2.35 o
   1   1   0     4325.60     4146.03    140.64 o
   2   1   0       41.92       59.54      1.21 o
   3   1   0      263.40      264.48      5.01 o
   4   1   0      170.94      175.99      3.99 o
   5   1   0       13.71       14.40      0.43 o
   6   1   0        2.14        2.33      0.36 o
   0   2   0     2182.07     2548.42     65.86 o
   1   2   0     2098.98     2126.45     52.64 o
   2   2   0      188.50      169.43      3.14 o
   3   2   0      347.57      362.97      6.74 o
   4   2   0      265.71      265.46      4.96 o
   5   2   0       66.63       63.64      1.51 o
   6   2   0       25.76       27.24      1.38 o
   1   3   0      490.65      515.03      8.61 o
   2   3   0      174.54      169.22      3.10 o
   3   3   0     1483.12     1461.06     46.34 o
   4   3   0      188.75      182.69      3.40 o
   5   3   0        1.87        2.70      0.36 o
   0   4   0      946.99     1022.90     22.32 o
   1   4   0      830.36      895.84     18.73 o
   2   4   0      223.07      228.26      4.33 o
   3   4   0      218.44      208.16      4.14 o
   4   4   0      691.80      685.59     12.53 o
   5   4   0       64.86       66.59      1.56 o
   1   5   0      274.30      302.28      4.55 o
   2   5   0       90.75       94.52      1.85 o
   3   5   0     1077.51     1094.52     22.69 o
   4   5   0      195.91      197.83      4.65 o
   5   5   0        4.14        4.27      0.25 o
   6   5   0        4.98        5.24      0.46 o
   0   6   0     2404.03     2688.79    113.01 o
   1   6   0      318.20      320.38      4.90 o
   2   6   0      184.76      190.84      4.49 o
   3   6   0      104.06      102.45      2.78 o
   4   6   0      205.41      201.42      5.67 o
   5   6   0       37.06       38.57      0.98 o
   1   7   0      795.79      842.51     15.94 o
   2   7   0      167.65      172.47      3.77 o
   3   7   0      113.00      111.70      2.51 o
   4   7   0       40.45       38.60      0.97 o
   5   7   0       13.69       14.62      0.66 o
   0   8   0     1250.89     1277.77     33.63 o
   1   8   0        4.98        4.06      0.21 o
   2   8   0       68.94       74.52      1.68 o
   3   8   0        8.37        9.10      0.34 o
   4   8   0       51.07       49.80      1.68 o
   5   8   0        6.74        6.63      0.39 o
   1   9   0      105.31       98.18      2.31 o
   2   9   0       16.37       15.95      0.74 o
   3   9   0      222.18      225.63      6.48 o
   4   9   0       47.65       47.04      1.79 o
   0  10   0       79.53       75.45      2.16 o
   1  10   0       37.42       36.50      0.96 o
   2  10   0       29.88       28.83      2.28 o
   3  10   0        6.87        6.29      0.39 o
   4  10   0       73.06       78.76      2.69 o
   1  11   0        2.64        2.57      0.22 o
   2  11   0        8.01        7.62      0.54 o
   3  11   0      152.01      159.75      7.20 o
   0  12   0       72.67       77.43      3.19 o
   1  12   0       13.78       13.63      0.58 o
   2  12   0       36.32       35.15      1.19 o
   3  12   0       16.46       16.12      0.95 o
   1  13   0       56.90       58.90      1.81 o
   2  13   0       53.64       56.84      1.82 o
  -1 -13   1        6.47        6.24      0.40 o
   0 -13   1        4.35        4.81      0.49 o
   1 -13   1       21.25       21.11      0.81 o
   2 -13   1       29.59       30.92      1.48 o
  -2 -12   1       20.36       20.86      0.79 o
  -1 -12   1       75.31       74.83      2.17 o
   0 -12   1       55.46       57.32      2.30 o
   1 -12   1       16.34       17.01      0.92 o
   2 -12   1        4.73        6.06      0.36 o
  -3 -11   1       64.32       67.33      2.02 o
  -2 -11   1      117.11      112.80      3.14 o
  -1 -11   1       48.65       44.33      1.39 o
   0 -11   1       50.53       48.88      1.43 o
   1 -11   1       17.89       18.09      0.66 o
   2 -11   1       13.58       14.12      0.98 o
   3 -11   1       15.42       16.55      0.95 o
  -4 -10   1       27.67       27.41      0.97 o
  -3 -10   1       26.08       25.35      0.95 o
  -2 -10   1       72.90       70.57      2.07 o
  -1 -10   1      253.90      256.31      6.93 o
   0 -10   1      117.31      122.40      3.24 o
   1 -10   1      178.73      173.29      4.39 o
   2 -10   1        0.25        0.16      0.16 o
   3 -10   1       49.61       47.45      1.47 o
   4 -10   1        3.09        3.13      0.29 o
  -4  -9   1       35.14       35.62      1.18 o
  -3  -9   1       60.75       61.31      1.81 o
  -2  -9   1      294.75      294.39      7.72 o
  -1  -9   1        6.02        7.12      0.52 o
   0  -9   1      194.11      196.49      5.00 o
   1  -9   1      323.98      337.43      9.97 o
   2  -9   1       93.02       88.69      2.05 o
   3  -9   1       63.45       59.42      1.76 o
   4  -9   1       57.89       57.62      1.74 o
  -5  -8   1       61.29       61.35      1.88 o
  -4  -8   1       45.54       44.58      1.40 o
  -3  -8   1      320.30      318.84      8.45 o
  -2  -8   1      109.03      101.90      2.90 o
  -1  -8   1      140.15      148.05      3.76 o
   0  -8   1      274.01      280.64      7.18 o
   1  -8   1      468.93      448.24     31.50 o
   2  -8   1       28.93       26.17      1.28 o
   3  -8   1       39.73       41.11      1.29 o
   4  -8   1       71.40       72.46      2.10 o
   5  -8   1        2.28        2.92      0.28 o
  -5  -7   1       43.39       45.49      1.44 o
  -4  -7   1      311.38      314.76      8.33 o
  -3  -7   1      413.09      404.22     10.77 o
  -2  -7   1      328.58      318.22      8.34 o
  -1  -7   1       54.03       53.62      2.17 o
   0  -7   1      188.72      205.24      5.30 o
   1  -7   1      109.22      111.79      2.90 o
   2  -7   1      496.43      475.20     13.91 o
   3  -7   1      185.31      184.35      5.02 o
   4  -7   1        4.65        5.14      0.31 o
   5  -7   1        4.15        4.38      0.32 o
  -5  -6   1       92.63       96.85      2.77 o
  -4  -6   1       23.47       22.86      0.79 o
  -3  -6   1      338.40      336.41      8.80 o
  -2  -6   1      271.20      248.79      5.30 o
  -1  -6   1        6.37       11.77      0.31 o
   0  -6   1        8.86        5.60      0.28 o
   1  -6   1      246.23      244.12      6.19 o
   2  -6   1      131.33      141.11      3.03 o
   3  -6   1      210.93      211.78      4.62 o
   4  -6   1      284.34      283.43      7.69 o
   5  -6   1       24.88       25.60      1.59 o
  -6  -5   1       88.23       94.05      3.94 o
  -5  -5   1       23.59       24.23      0.87 o
  -4  -5   1      114.00      109.88      3.17 o
  -3  -5   1      304.63      309.26      8.34 o
  -2  -5   1      443.36      419.13      8.95 o
  -1  -5   1       37.78       37.36      0.85 o
   0  -5   1       96.01      117.54      3.17 o
   1  -5   1      844.07      876.44     22.46 o
   2  -5   1      387.50      384.70      8.25 o
   3  -5   1      327.99      326.09      6.90 o
   4  -5   1      122.76      123.27      5.60 o
   5  -5   1       11.57       11.59      0.51 o
  -6  -4   1       43.33       46.97      2.07 o
  -5  -4   1        2.90        3.24      0.27 o
  -4  -4   1      161.30      157.69      4.32 o
  -3  -4   1      194.69      189.73      5.11 o
  -2  -4   1      265.41      275.21      5.78 o
   0  -4   1     1205.15     1208.10     35.73 o
   1  -4   1     1663.93     1729.59     98.41 o
   2  -4   1       27.83       27.75      0.57 o
   3  -4   1      136.46      136.44      3.36 o
   4  -4   1       74.49       71.50      4.39 o
   5  -4   1      287.84      289.80      7.87 o
  -6  -3   1       61.68       69.12      2.08 o
  -5  -3   1        1.16        2.69      0.98 o
  -4  -3   1       51.16       53.43      1.99 o
  -3  -3   1      215.19      191.39      4.07 o
  -2  -3   1       46.31       41.05      2.35 o
  -1  -3   1      122.17      136.67      2.91 o
   0  -3   1     2958.28     3197.25    151.31 o
   1  -3   1     2106.80     2180.24     81.36 o
   2  -3   1       58.42       59.47      1.16 o
   3  -3   1       66.18       75.93      2.01 o
   4  -3   1      470.14      479.49     10.13 o
   5  -3   1        8.89        8.86      0.84 o
   6  -3   1       41.80       41.99      1.97 o
  -6  -2   1       20.68       22.26      0.92 o
  -5  -2   1       13.16       13.86      0.58 o
  -4  -2   1       49.12       42.84      1.31 o
  -3  -2   1      466.76      475.69      9.88 o
  -2  -2   1       82.34       67.11      1.44 o
  -1  -2   1     1780.80     1754.85     45.27 o
   0  -2   1     3770.74     3787.13    172.40 o
   1  -2   1     3862.28     3635.28    105.36 o
   2  -2   1       80.34       89.69      1.70 o
   3  -2   1      138.51      146.67      2.75 o
   4  -2   1      239.12      246.05      5.23 o
   5  -2   1      129.57      127.12      3.48 o
   6  -2   1       37.43       39.32      1.84 o
  -6  -1   1       14.15       16.57      0.77 o
  -5  -1   1       22.64       21.35      0.79 o
  -4  -1   1      153.98      159.83      5.70 o
  -3  -1   1      691.40      746.59     13.84 o
  -2  -1   1      978.88      962.82     20.36 o
  -1  -1   1        2.89        3.28      0.20 o
   1  -1   1     2914.20     2797.44     75.88 o
   2  -1   1     1186.52     1136.51     28.93 o
   3  -1   1      466.61      460.51      8.39 o
   4  -1   1       25.51       24.20      0.87 o
   5  -1   1       14.92       12.16      0.69 o
   6  -1   1       14.73       17.10      0.98 o
  -6   0   1       18.71       18.31      1.08 o
  -5   0   1        8.57        8.25      0.61 o
  -4   0   1        2.88        1.90      0.14 o
  -3   0   1     1648.51     1700.88     39.66 o
  -2   0   1     4865.15     4783.27    166.08 o
  -1   0   1      375.73      413.16      7.60 o
   0   0   1      865.01      865.21     22.40 o
   1   0   1     3258.09     2967.09    103.10 o
   2   0   1      168.98      177.40      3.30 o
   3   0   1       40.46       34.62      0.71 o
   4   0   1      319.31      307.69      6.53 o
   5   0   1        2.97        2.81      0.17 o
   6   0   1       13.79       14.55      0.88 o
  -6   1   1       14.38       15.49      0.66 o
  -5   1   1       24.67       24.55      0.80 o
  -4   1   1      152.69      157.19      2.99 o
  -3   1   1      709.53      757.93     13.86 o
  -2   1   1      962.40      980.74     20.51 o
  -1   1   1        2.77        3.56      0.28 o
   0   1   1      103.59      113.95      1.91 o
   1   1   1     2886.82     2977.75     99.11 o
   2   1   1     1179.69     1140.93     21.03 o
   3   1   1      460.51      446.14      8.38 o
   4   1   1       23.72       21.34      0.50 o
   5   1   1       14.74       13.18      0.46 o
   6   1   1       14.25       15.96      0.92 o
  -6   2   1       20.85       22.50      0.98 o
  -5   2   1       13.41       15.11      0.58 o
  -4   2   1       49.21       41.37      0.86 o
  -3   2   1      460.78      460.91      8.62 o
  -2   2   1       80.06       64.77      1.26 o
  -1   2   1     1791.93     1707.38     43.68 o
   0   2   1     3752.78     3707.43     98.47 o
   1   2   1     3858.24     3345.03    131.33 o
   2   2   1       82.64       90.42      1.71 o
   3   2   1      141.26      145.96      2.76 o
   4   2   1      243.17      243.11      4.57 o
   5   2   1      123.76      122.84      2.75 o
   6   2   1       38.08       38.70      1.77 o
  -6   3   1       62.01       66.97      2.04 o
  -5   3   1        1.07        2.08      0.18 o
  -4   3   1       52.27       53.09      1.08 o
  -3   3   1      214.04      189.30      3.56 o
  -2   3   1       48.79       43.24      0.84 o
  -1   3   1      122.90      138.59      2.32 o
   0   3   1     2952.30     3164.10     89.80 o
   1   3   1     2120.27     2209.12     50.00 o
   2   3   1       61.35       61.42      1.17 o
   3   3   1       67.48       71.15      1.61 o
   4   3   1      468.91      476.74      8.85 o
   5   3   1        8.92        8.55      0.38 o
  -6   4   1       44.00       46.65      2.07 o
  -5   4   1        2.64        3.32      0.17 o
  -4   4   1      162.51      158.32      3.02 o
  -3   4   1      194.91      189.96      3.57 o
  -2   4   1      259.21      271.87      5.08 o
  -1   4   1       53.48       48.25      0.93 o
   0   4   1     1192.82     1173.65     17.89 o
   1   4   1     1656.88     1787.23     29.45 o
   2   4   1       27.95       27.67      0.64 o
   3   4   1      138.27      135.49      4.90 o
   4   4   1       71.51       66.69      1.58 o
   5   4   1      291.05      293.13      7.70 o
   6   4   1       53.43       67.86      2.69 o
  -5   5   1       25.06       24.08      0.67 o
  -4   5   1      115.33      115.38      2.21 o
  -3   5   1      307.37      315.10      5.84 o
  -2   5   1      441.58      430.56      7.89 o
  -1   5   1       37.56       38.37      0.77 o
   0   5   1      105.75      131.50      2.22 o
   1   5   1      845.53      896.30     14.87 o
   2   5   1      387.00      395.46      7.24 o
   3   5   1      325.23      322.22      6.96 o
   4   5   1      127.72      131.42      3.21 o
   5   5   1       11.03       10.52      0.47 o
  -5   6   1       90.55       93.46      2.20 o
  -4   6   1       23.67       22.26      0.62 o
  -3   6   1      329.24      324.85      7.09 o
  -2   6   1      268.91      249.87      4.66 o
  -1   6   1        5.20       10.75      0.33 o
   0   6   1        8.04        5.11      0.21 o
   1   6   1      241.67      241.21      4.09 o
   2   6   1      128.52      139.77      3.75 o
   3   6   1      218.67      220.89      4.78 o
   4   6   1      286.26      288.59      6.23 o
   5   6   1       25.13       26.27      0.89 o
  -5   7   1       42.97       43.66      1.13 o
  -4   7   1      311.34      306.46      6.73 o
  -3   7   1      419.90      407.21      8.76 o
  -2   7   1      326.53      309.06      8.54 o
  -1   7   1       53.79       54.16      1.76 o
   0   7   1      192.20      214.72      3.72 o
   1   7   1      103.62      109.90      1.91 o
   2   7   1      488.34      469.98     13.77 o
   3   7   1      183.46      186.16      5.71 o
   4   7   1        4.84        5.77      0.26 o
   5   7   1        3.75        4.34      0.31 o
  -5   8   1       62.63       59.97      1.49 o
  -4   8   1       45.41       44.29      1.21 o
  -3   8   1      318.62      315.09      6.88 o
  -2   8   1      115.92      108.39      4.10 o
  -1   8   1      136.10      146.16      4.10 o
   0   8   1      274.80      290.43      4.92 o
   1   8   1      467.92      474.85      7.87 o
   2   8   1       29.78       28.36      0.75 o
   3   8   1       41.96       42.74      2.32 o
   4   8   1       69.31       69.31      2.05 o
   5   8   1        1.73        1.74      0.23 o
  -4   9   1       35.69       35.25      1.21 o
  -3   9   1       60.75       61.37      2.58 o
  -2   9   1      291.62      296.17      8.10 o
  -1   9   1        6.20        7.04      0.35 o
   0   9   1      189.98      196.61      3.83 o
   1   9   1      326.91      336.52      7.43 o
   2   9   1       96.12       95.14      2.11 o
   3   9   1       61.76       59.77      2.23 o
   4   9   1       57.12       54.82      1.85 o
  -4  10   1       28.17       27.65      1.15 o
  -3  10   1       25.84       26.13      1.34 o
  -2  10   1       73.73       74.12      2.16 o
  -1  10   1      259.98      272.05      7.27 o
   0  10   1      120.52      124.85      2.47 o
   1  10   1      178.86      166.69      3.98 o
   2  10   1        0.23        0.33      0.12 o
   3  10   1       50.01       48.18      1.20 o
   4  10   1        3.35        3.80      0.30 o
  -3  11   1       64.50       69.36      2.09 o
  -2  11   1      115.56      113.96      3.27 o
  -1  11   1       47.72       46.81      1.44 o
   0  11   1       50.78       50.39      1.25 o
   1  11   1       18.88       19.21      0.57 o
   2  11   1       13.35       14.53      0.58 o
   3  11   1       14.34       15.12      0.97 o
  -3  12   1       10.35       13.30      0.85 o
  -2  12   1       20.60       21.58      0.81 o
  -1  12   1       75.24       75.29      2.24 o
   0  12   1       54.59       54.26      1.69 o
   1  12   1       15.83       17.02      0.55 o
   2  12   1        4.62        5.48      0.36 o
  -2  13   1       40.89       40.96      1.37 o
  -1  13   1        6.35        6.99      0.56 o
   0  13   1        4.73        5.71      0.57 o
   1  13   1       21.35       21.16      0.80 o
   2  13   1       29.01       29.78      1.29 o
  -1 -13   2       56.05       55.89      1.76 o
   0 -13   2       35.43       37.58      1.64 o
  -2 -12   2       58.10       58.93      1.80 o
  -1 -12   2       76.34       77.19      2.26 o
   0 -12   2       65.18       60.10      2.53 o
   1 -12   2        6.56        5.31      0.35 o
   2 -12   2       35.09       35.25      2.89 o
  -3 -11   2       16.58       15.64      0.65 o
  -2 -11   2       15.78       13.84      0.69 o
  -1 -11   2      209.01      205.40      5.43 o
   0 -11   2       64.28       61.55      2.50 o
   1 -11   2      119.81      115.20      3.01 o
   2 -11   2       84.22       84.87      3.55 o
   3 -11   2        2.17        1.87      0.33 o
  -4 -10   2       77.46       81.44      2.37 o
  -3 -10   2       84.78       83.84      2.40 o
  -2 -10   2      184.60      174.24      4.73 o
  -1 -10   2       47.55       41.51      1.90 o
   0 -10   2      459.40      474.17     11.95 o
   1 -10   2       38.70       35.40      1.10 o
   2 -10   2      100.71       98.10      2.75 o
   3 -10   2      121.75      127.19      3.55 o
   4 -10   2       19.68       20.81      1.21 o
  -4  -9   2      126.10      127.76      2.87 o
  -3  -9   2        8.31        8.48      0.61 o
  -2  -9   2      126.93      120.37      3.31 o
  -1  -9   2      445.08      432.59     11.29 o
   0  -9   2       35.58       35.82      1.06 o
   1  -9   2      175.01      181.43      4.65 o
   2  -9   2       88.52       88.85      1.98 o
   3  -9   2       32.13       29.25      0.99 o
   4  -9   2       54.63       62.03      1.87 o
  -5  -8   2       21.27       23.66      1.25 o
  -4  -8   2       42.41       42.26      1.32 o
  -3  -8   2       12.84       14.04      0.45 o
  -2  -8   2      473.88      478.08     12.25 o
  -1  -8   2      736.43      737.39     15.35 o
   0  -8   2       33.50       35.92      1.03 o
   1  -8   2        1.55        1.15      0.26 o
   2  -8   2      148.64      145.63      3.16 o
   3  -8   2       23.60       24.93      0.83 o
   4  -8   2       23.80       23.38      1.23 o
   5  -8   2       42.07       44.81      2.26 o
  -5  -7   2       27.23       26.72      0.96 o
  -4  -7   2       20.34       17.56      0.70 o
  -3  -7   2      363.77      370.65      9.80 o
  -2  -7   2       12.76       12.59      0.63 o
  -1  -7   2      232.76      226.38      4.31 o
   0  -7   2      768.99      758.46     18.95 o
   1  -7   2       41.42       44.63      1.23 o
   2  -7   2      114.57      107.62      4.19 o
   3  -7   2      405.69      386.85      8.26 o
   4  -7   2       27.87       27.57      0.94 o
   5  -7   2       31.26       33.45      1.85 o
  -5  -6   2        4.87        5.01      0.34 o
  -4  -6   2      169.85      171.44      4.71 o
  -3  -6   2      136.42      133.23      3.59 o
  -2  -6   2      136.47      140.47      3.73 o
  -1  -6   2       98.87       89.45      1.71 o
   0  -6   2       18.48       14.56      0.72 o
   1  -6   2      547.70      608.81     21.71 o
   2  -6   2      173.73      171.61      4.45 o
   3  -6   2      135.16      135.71      2.92 o
   4  -6   2      166.57      162.66      4.47 o
   5  -6   2       53.63       55.02      2.22 o
  -5  -5   2      170.71      172.66      4.77 o
  -4  -5   2      277.73      269.46      7.32 o
  -3  -5   2      126.28      123.61      3.41 o
  -2  -5   2      217.03      226.16      6.05 o
  -1  -5   2      400.53      392.78      7.05 o
   0  -5   2      720.97      764.91     19.14 o
   1  -5   2      453.52      455.40     15.78 o
   2  -5   2      335.41      351.83      6.65 o
   3  -5   2      419.52      422.31      8.94 o
   4  -5   2       15.45       15.95      0.60 o
   5  -5   2        2.08        2.20      0.23 o
  -6  -4   2       53.25       57.38      2.87 o
  -5  -4   2       21.48       19.60      0.90 o
  -4  -4   2      184.13      188.75      5.19 o
  -3  -4   2       47.88       47.62      1.36 o
  -2  -4   2      113.48      131.70      2.74 o
  -1  -4   2      329.98      333.72      5.95 o
   0  -4   2      131.42      117.68      3.22 o
   1  -4   2      659.55      738.94     38.29 o
   2  -4   2     1006.55      995.18     18.62 o
   3  -4   2      566.70      575.02     12.28 o
   4  -4   2      220.03      217.60      4.68 o
   5  -4   2       39.63       37.24      1.25 o
  -6  -3   2       27.82       27.69      1.02 o
  -5  -3   2      146.08      150.30      4.13 o
  -4  -3   2       70.76       72.32      3.06 o
  -3  -3   2       80.93       76.16      2.17 o
  -2  -3   2      123.13      137.53      3.72 o
  -1  -3   2      720.14      746.87     13.18 o
   0  -3   2      384.83      402.94     14.53 o
   1  -3   2        6.86       18.04      0.58 o
   2  -3   2     1436.52     1405.97     31.09 o
   3  -3   2      250.24      262.60      5.64 o
   4  -3   2      335.58      345.43      7.30 o
   5  -3   2       74.76       72.27      3.99 o
   6  -3   2        8.28        9.63      0.69 o
  -6  -2   2       94.95       96.08      2.81 o
  -5  -2   2        9.71        9.28      0.59 o
  -4  -2   2      125.33      128.85      3.51 o
  -3  -2   2      370.17      388.47      8.15 o
  -2  -2   2      657.68      661.36     13.71 o
  -1  -2   2      595.55      588.91     12.09 o
   0  -2   2     1172.11     1169.32     35.08 o
   1  -2   2     1905.27     1940.90     76.99 o
   2  -2   2      402.56      412.93      7.52 o
   3  -2   2      658.81      622.07     11.55 o
   4  -2   2       81.43       84.40      1.83 o
   5  -2   2       77.17       76.58      3.16 o
   6  -2   2      132.23      136.15      5.43 o
  -6  -1   2       27.76       30.84      1.04 o
  -5  -1   2        8.24        7.39      0.93 o
  -4  -1   2       64.54       59.40      2.22 o
  -3  -1   2       54.91       43.86      0.86 o
  -2  -1   2      114.76      121.83      2.29 o
  -1  -1   2     1939.10     1912.26     38.84 o
   1  -1   2      513.44      486.62     10.63 o
   2  -1   2      214.53      218.80      4.12 o
   3  -1   2      571.86      589.52     10.88 o
   4  -1   2      331.29      318.46      8.31 o
   5  -1   2       84.38       85.25      2.61 o
   6  -1   2       55.54       56.19      2.46 o
  -6   0   2       42.64       43.47      1.41 o
  -4   0   2        4.28        3.18      0.33 o
  -3   0   2       63.12       63.23      1.23 o
  -2   0   2      531.84      463.31      8.53 o
  -1   0   2     2288.02     2116.44     60.93 o
   0   0   2      248.74      257.17      9.93 o
   1   0   2        3.88        3.18      0.10 o
   2   0   2      189.58      194.82      3.62 o
   3   0   2       60.66       66.02      1.28 o
   4   0   2      302.68      298.86      6.36 o
   5   0   2      168.34      177.24      4.66 o
   6   0   2       36.19       36.80      1.74 o
  -6   1   2       26.32       28.19      1.02 o
  -5   1   2        7.36        6.74      0.64 o
  -4   1   2       66.26       60.68      1.71 o
  -3   1   2       56.46       43.99      0.88 o
  -2   1   2      116.06      123.34      2.30 o
  -1   1   2     1935.85     1827.01     50.46 o
   0   1   2     2881.68     2844.11     76.24 o
   1   1   2      526.19      511.63      8.30 o
   2   1   2      224.51      225.03      4.12 o
   3   1   2      571.37      587.67     10.87 o
   4   1   2      335.91      332.50      6.09 o
   5   1   2       87.74       89.57      2.41 o
   6   1   2       53.34       55.10      2.40 o
  -6   2   2       95.42       96.70      2.81 o
  -5   2   2        9.77        9.30      0.43 o
  -4   2   2      122.74      127.00      2.44 o
  -3   2   2      365.78      385.02      7.16 o
  -2   2   2      647.28      647.13     10.81 o
  -1   2   2      596.72      567.34     10.89 o
   0   2   2     1179.09     1180.64     32.40 o
   1   2   2     1885.11     2055.55     39.59 o
   2   2   2      386.45      400.06      7.50 o
   3   2   2      660.85      629.17     11.56 o
   4   2   2       76.69       77.99      1.57 o
   5   2   2       80.33       78.94      2.18 o
   6   2   2      132.31      137.04      5.07 o
  -6   3   2       28.77       30.03      1.03 o
  -5   3   2      145.36      146.95      5.47 o
  -4   3   2       71.25       72.75      1.44 o
  -3   3   2       80.67       78.37      1.51 o
  -2   3   2      124.62      138.86      2.61 o
  -1   3   2      722.74      721.28     16.94 o
   0   3   2      385.43      402.00      6.14 o
   1   3   2        9.82       20.85      0.44 o
   2   3   2     1427.46     1463.09     26.47 o
   3   3   2      251.43      266.45      4.93 o
   4   3   2      340.31      340.99      7.34 o
   5   3   2       73.62       68.97      2.66 o
   6   3   2        8.63        9.40      0.62 o
  -6   4   2       53.72       59.14      2.53 o
  -5   4   2       21.20       19.04      0.55 o
  -4   4   2      185.05      192.10      3.62 o
  -3   4   2       47.43       45.16      0.93 o
  -2   4   2      111.50      125.26      2.41 o
  -1   4   2      330.42      325.79      6.26 o
   0   4   2      144.34      134.59      2.04 o
   1   4   2      666.32      760.79     12.52 o
   2   4   2      994.19     1026.71     18.61 o
   3   4   2      574.02      589.95     10.79 o
   4   4   2      222.18      216.12      5.72 o
   5   4   2       38.56       35.23      1.13 o
   6   4   2       46.95       49.83      2.07 o
  -6   5   2       40.08       42.93      2.00 o
  -5   5   2      171.09      171.95      3.82 o
  -4   5   2      277.71      273.96      5.12 o
  -3   5   2      124.13      124.18      2.37 o
  -2   5   2      220.38      229.18      5.04 o
  -1   5   2      397.83      388.49      7.42 o
   0   5   2      721.70      759.82     11.59 o
   1   5   2      436.38      454.38      7.56 o
   2   5   2      348.09      369.93      7.92 o
   3   5   2      416.85      428.79     11.21 o
   4   5   2       16.17       15.80      0.59 o
   5   5   2        1.76        2.50      0.23 o
  -5   6   2        5.01        4.69      0.25 o
  -4   6   2      172.89      171.33      3.80 o
  -3   6   2      135.53      130.15      2.91 o
  -2   6   2      128.86      135.37      3.07 o
  -1   6   2      100.17       94.34      2.17 o
   0   6   2       20.64       17.84      0.40 o
   1   6   2      554.54      641.93     10.69 o
   2   6   2      177.24      169.69      4.56 o
   3   6   2      130.72      130.24      5.15 o
   4   6   2      166.27      162.28      4.39 o
   5   6   2       52.16       52.75      1.62 o
  -5   7   2       27.91       26.59      0.75 o
  -4   7   2       22.13       19.77      0.57 o
  -3   7   2      370.94      365.42     10.03 o
  -2   7   2       12.30       11.82      0.37 o
  -1   7   2      224.11      229.70      4.36 o
   0   7   2      768.53      775.45     13.03 o
   1   7   2       40.15       42.38      0.93 o
   2   7   2      114.40      111.89      3.86 o
   3   7   2      409.26      398.86     11.11 o
   4   7   2       26.95       26.91      1.16 o
   5   7   2       30.80       31.54      1.07 o
  -5   8   2       20.99       22.50      0.87 o
  -4   8   2       43.09       40.77      1.33 o
  -3   8   2       13.17       14.99      0.58 o
  -2   8   2      467.86      471.12     12.89 o
  -1   8   2      742.76      750.13     20.01 o
   0   8   2       32.93       36.10      1.11 o
   1   8   2        1.99        1.77      0.17 o
   2   8   2      145.45      145.86      3.69 o
   3   8   2       22.92       23.52      0.81 o
   4   8   2       23.87       22.61      0.81 o
   5   8   2       41.97       41.72      2.10 o
  -4   9   2      125.55      123.96      3.62 o
  -3   9   2        8.82        8.69      0.42 o
  -2   9   2      126.97      123.76      3.47 o
  -1   9   2      444.20      441.30     11.89 o
   0   9   2       35.60       36.33      0.80 o
   1   9   2      171.70      175.71      3.39 o
   2   9   2       87.30       86.66      2.77 o
   3   9   2       30.98       29.13      0.98 o
   4   9   2       56.00       60.81      1.83 o
  -4  10   2       79.71       81.21      3.93 o
  -3  10   2       85.96       85.14      2.68 o
  -2  10   2      187.30      179.04      4.95 o
  -1  10   2       49.72       46.61      1.39 o
   0  10   2      460.50      482.11      9.20 o
   1  10   2       40.89       37.59      1.12 o
   2  10   2       94.84       92.74      2.18 o
   3  10   2      122.39      126.27      3.50 o
   4  10   2       18.77       20.35      1.15 o
  -3  11   2       16.90       16.84      0.68 o
  -2  11   2       16.03       13.71      0.59 o
  -1  11   2      206.96      201.79      5.67 o
   0  11   2       65.73       67.09      1.62 o
   1  11   2      117.21      110.62      2.61 o
   2  11   2       85.48       86.26      2.53 o
   3  11   2        2.03        2.03      0.23 o
  -3  12   2       54.04       54.05      2.43 o
  -2  12   2       56.68       60.35      1.87 o
  -1  12   2       76.64       79.86      2.53 o
   0  12   2       68.25       65.49      1.94 o
   1  12   2        5.85        5.45      0.43 o
   2  12   2       35.07       32.20      1.57 o
  -1  13   2       57.95       59.63      1.82 o
   0  13   2       33.56       32.27      1.67 o
   1  13   2        5.19        5.30      0.48 o
  -1 -13   3        0.79        0.68      0.20 o
   0 -13   3      106.63      114.59      3.17 o
   1 -13   3       74.77       71.96      2.96 o
  -2 -12   3       76.48       72.60      2.17 o
  -1 -12   3       16.86       18.25      0.71 o
   0 -12   3      112.59      113.89      3.17 o
   1 -12   3       30.20       28.75      1.41 o
   2 -12   3       25.49       26.69      0.95 o
  -3 -11   3       74.04       69.50      2.08 o
  -2 -11   3      135.61      134.39      3.76 o
  -1 -11   3      155.20      154.36      4.20 o
   0 -11   3       27.71       26.39      0.94 o
   1 -11   3       34.20       36.08      2.54 o
   2 -11   3       22.99       22.09      0.80 o
   3 -11   3       43.21       42.30      1.37 o
  -4 -10   3       34.06       34.98      1.17 o
  -3 -10   3      353.12      360.02      9.46 o
  -2 -10   3      119.47      119.83      3.23 o
  -1 -10   3      102.57      101.37      3.59 o
   0 -10   3      126.18      117.09      4.42 o
   1 -10   3        8.20        6.81      0.56 o
   2 -10   3        2.18        1.82      0.18 o
   3 -10   3       66.89       70.35      2.08 o
   4 -10   3       64.67       65.19      2.01 o
  -4  -9   3       72.98       70.50      3.09 o
  -3  -9   3      109.32      106.43      2.94 o
  -2  -9   3       60.00       60.23      1.77 o
  -1  -9   3       47.74       46.47      1.67 o
   0  -9   3      318.54      328.89     13.34 o
   1  -9   3      186.07      179.83      7.44 o
   2  -9   3       85.81       80.79      1.83 o
   3  -9   3       41.55       41.27      1.32 o
   4  -9   3       25.79       24.52      0.90 o
  -5  -8   3       28.68       31.69      1.05 o
  -4  -8   3      109.21      111.91      2.51 o
  -3  -8   3       83.42       82.96      1.92 o
  -2  -8   3        5.20        5.26      0.30 o
  -1  -8   3      404.41      392.78     10.41 o
   0  -8   3      242.07      231.56      8.24 o
   1  -8   3      163.97      157.69      5.62 o
   2  -8   3       87.36       88.60      1.97 o
   3  -8   3       83.22       84.16      1.87 o
   4  -8   3       57.90       54.53      1.68 o
  -5  -7   3       57.46       60.78      1.47 o
  -4  -7   3        2.42        2.50      0.20 o
  -3  -7   3       82.51       82.01      1.87 o
  -2  -7   3       14.56       12.87      0.39 o
  -1  -7   3        7.36        8.18      0.39 o
   0  -7   3     1710.79     1695.71     59.06 o
   1  -7   3      599.85      617.91     21.18 o
   2  -7   3       19.81       20.94      0.57 o
   3  -7   3       11.56       13.42      0.45 o
   4  -7   3       11.19        9.73      0.67 o
   5  -7   3        4.34        4.98      0.52 o
  -5  -6   3       64.80       66.71      2.00 o
  -4  -6   3       34.88       35.49      0.93 o
  -3  -6   3       26.78       24.99      0.66 o
  -2  -6   3       72.10       70.65      1.64 o
  -1  -6   3      214.21      214.52      3.89 o
   0  -6   3      361.48      356.22     12.71 o
   1  -6   3      495.21      512.55     27.84 o
   2  -6   3      327.94      357.51      7.46 o
   3  -6   3      200.25      198.13      4.25 o
   4  -6   3       19.53       18.50      0.55 o
   5  -6   3        4.39        3.77      0.46 o
  -5  -5   3        4.84        4.32      0.31 o
  -4  -5   3      365.90      358.76      9.62 o
  -3  -5   3      108.15      111.77      3.13 o
  -2  -5   3       57.23       54.82      1.24 o
  -1  -5   3      182.88      185.58      3.41 o
   0  -5   3      421.21      399.07      8.52 o
   1  -5   3      228.15      210.23      6.28 o
   2  -5   3       71.63       70.11      1.36 o
   3  -5   3      419.62      407.27      8.57 o
   4  -5   3       96.84       99.36      2.87 o
   5  -5   3       51.10       54.22      2.33 o
  -5  -4   3      111.37      105.08      5.15 o
  -4  -4   3       22.33       19.34      0.72 o
  -3  -4   3      785.77      783.31     20.04 o
  -2  -4   3      155.07      166.93      4.20 o
  -1  -4   3       29.01       31.93      0.64 o
   0  -4   3      845.94      865.26     17.97 o
   1  -4   3      424.75      452.18     13.44 o
   2  -4   3       49.50       53.07      1.53 o
   3  -4   3      443.75      432.45      9.06 o
   4  -4   3      406.70      413.81      8.76 o
   5  -4   3        7.58        7.70      0.56 o
  -6  -3   3        9.88       10.29      0.70 o
  -5  -3   3      102.96       99.08      2.78 o
  -4  -3   3      684.53      657.74     17.31 o
  -3  -3   3      183.68      188.66      5.00 o
  -2  -3   3       87.41       76.80      1.77 o
  -1  -3   3      249.84      315.35      6.47 o
   0  -3   3      558.58      604.62     11.09 o
   1  -3   3      578.18      597.85     23.40 o
   2  -3   3      164.12      197.52      3.76 o
   3  -3   3      179.79      173.84      7.33 o
   4  -3   3      198.43      197.63      4.20 o
   5  -3   3      113.81      114.88      4.54 o
  -6  -2   3       15.44       15.97      0.68 o
  -5  -2   3       54.16       47.80      1.61 o
  -4  -2   3       53.43       56.32      1.92 o
  -3  -2   3      679.97      609.00     16.38 o
  -2  -2   3       34.66       26.98      0.73 o
  -1  -2   3      312.84      326.81      6.83 o
   0  -2   3      691.75      691.03     15.01 o
   1  -2   3     1216.46     1243.51     40.79 o
   2  -2   3        6.88        9.44      0.25 o
   3  -2   3      512.90      511.55      9.42 o
   4  -2   3      376.14      376.20      7.97 o
   5  -2   3       34.44       37.58      1.15 o
   6  -2   3       24.04       25.07      1.34 o
  -6  -1   3       81.15       82.21      2.46 o
  -5  -1   3       16.06       17.82      0.68 o
  -4  -1   3      167.69      157.49      4.25 o
  -3  -1   3      400.49      403.88     10.74 o
  -2  -1   3       21.57       27.30      0.86 o
  -1  -1   3       96.74      123.00      2.68 o
   0  -1   3     4777.43     4033.27    106.78 o
   1  -1   3      472.10      474.17     10.42 o
   2  -1   3      176.39      188.04      3.55 o
   3  -1   3      181.86      186.56      3.51 o
   4  -1   3      109.95      103.07      2.77 o
   5  -1   3       90.55       87.93      2.46 o
   6  -1   3       36.11       40.47      1.87 o
  -6   0   3       40.12       37.98      1.28 o
  -5   0   3       58.31       59.96      2.86 o
  -4   0   3      116.82      127.07      3.50 o
  -3   0   3      147.07      142.51      2.69 o
  -2   0   3      112.09      118.16      2.22 o
  -1   0   3     4088.86     3707.37     95.84 o
   0   0   3      428.79      434.96      8.01 o
   1   0   3      166.60      158.52      2.95 o
   2   0   3      355.77      330.90      6.13 o
   3   0   3        8.53        8.98      0.28 o
   4   0   3        7.38        7.29      0.27 o
   5   0   3       32.79       32.37      1.02 o
   6   0   3      110.98      119.58      4.80 o
  -6   1   3       80.67       83.61      2.71 o
  -5   1   3       16.73       18.31      0.68 o
  -4   1   3      167.26      153.95      4.25 o
  -3   1   3      398.18      407.15      7.51 o
  -2   1   3       23.61       29.98      0.53 o
  -1   1   3      100.92      127.35      2.35 o
   0   1   3     4817.57     4488.77     92.35 o
   1   1   3      488.63      485.62     10.15 o
   2   1   3      179.90      192.22      3.55 o
   3   1   3      184.27      188.54      4.14 o
   4   1   3      109.78      103.45      2.31 o
   5   1   3       90.36       91.05      2.47 o
   6   1   3       34.82       38.63      1.71 o
  -6   2   3       16.02       16.74      0.69 o
  -5   2   3       55.26       49.41      1.50 o
  -4   2   3       51.27       54.72      1.12 o
  -3   2   3      679.65      640.92     25.53 o
  -2   2   3       30.14       22.30      0.51 o
  -1   2   3      313.81      324.20      5.43 o
   0   2   3      680.74      679.74     14.52 o
   1   2   3     1201.41     1270.03     20.85 o
   2   2   3        8.91       11.22      0.29 o
   3   2   3      510.20      505.54      9.41 o
   4   2   3      377.55      374.21      8.03 o
   5   2   3       33.19       36.45      1.13 o
   6   2   3       24.73       27.14      1.25 o
  -6   3   3       10.34       10.69      0.52 o
  -5   3   3      101.51       93.38      2.75 o
  -4   3   3      683.40      655.62     15.50 o
  -3   3   3      181.83      184.76      3.50 o
  -2   3   3       93.10       84.33      1.59 o
  -1   3   3      242.96      299.85      5.09 o
   0   3   3      566.68      602.03     11.12 o
   1   3   3      587.66      607.20      9.13 o
   2   3   3      170.47      205.54      3.76 o
   3   3   3      185.97      178.47      3.83 o
   4   3   3      196.23      187.65      5.12 o
   5   3   3      113.51      112.61      4.25 o
   6   3   3        8.55        9.79      0.66 o
  -6   4   3       10.29       11.07      0.56 o
  -5   4   3      109.98      105.40      2.99 o
  -4   4   3       23.24       20.77      0.49 o
  -3   4   3      795.70      742.12     16.49 o
  -2   4   3      140.75      150.48      3.41 o
  -1   4   3       30.62       33.90      0.75 o
   0   4   3      843.86      861.67     14.37 o
   1   4   3      429.69      463.35      7.65 o
   2   4   3       51.98       53.87      1.35 o
   3   4   3      439.29      420.00     11.12 o
   4   4   3      408.61      408.59     10.76 o
   5   4   3        7.56        7.66      0.38 o
  -5   5   3        6.01        4.85      0.22 o
  -4   5   3      367.53      361.72      7.12 o
  -3   5   3      110.73      114.79      2.59 o
  -2   5   3       58.50       55.73      2.78 o
  -1   5   3      182.17      188.95      3.60 o
   0   5   3      423.36      409.81      6.78 o
   1   5   3      224.59      208.28      3.54 o
   2   5   3       69.02       67.85      3.07 o
   3   5   3      414.88      400.09     10.59 o
   4   5   3       96.06       93.71      2.67 o
   5   5   3       51.11       52.68      1.61 o
  -5   6   3       64.15       64.35      2.00 o
  -4   6   3       36.08       37.36      0.96 o
  -3   6   3       27.25       25.97      0.69 o
  -2   6   3       77.01       75.65      1.72 o
  -1   6   3      211.48      211.43      4.09 o
   0   6   3      367.09      375.37      5.73 o
   1   6   3      497.82      513.70      8.56 o
   2   6   3      314.66      346.41     10.84 o
   3   6   3      203.85      194.25      5.26 o
   4   6   3       20.67       20.01      0.69 o
   5   6   3        5.06        4.25      0.31 o
  -5   7   3       56.36       56.37      1.83 o
  -4   7   3        2.47        2.49      0.23 o
  -3   7   3       83.06       82.25      2.88 o
  -2   7   3       14.50       12.56      0.40 o
  -1   7   3        7.46        7.76      0.28 o
   0   7   3     1715.30     1779.50     26.98 o
   1   7   3      604.86      595.63     14.53 o
   2   7   3       20.01       19.92      0.98 o
   3   7   3       11.56       12.86      0.51 o
   4   7   3       11.30        9.83      0.44 o
   5   7   3        4.21        4.78      0.47 o
  -5   8   3       29.92       28.43      1.05 o
  -4   8   3      108.84      106.31      3.16 o
  -3   8   3       86.44       85.36      2.46 o
  -2   8   3        6.15        6.62      0.32 o
  -1   8   3      406.50      414.35     10.79 o
   0   8   3      243.60      243.87      5.81 o
   1   8   3      163.66      154.66      2.96 o
   2   8   3       84.03       86.08      2.26 o
   3   8   3       78.78       76.58      3.63 o
   4   8   3       58.70       54.21      1.64 o
  -4   9   3       73.60       71.10      2.16 o
  -3   9   3      106.80      105.15      3.07 o
  -2   9   3       59.67       62.77      1.86 o
  -1   9   3       44.65       43.55      1.41 o
   0   9   3      320.38      337.27      6.38 o
   1   9   3      186.06      177.62      3.07 o
   2   9   3       84.99       76.23      2.25 o
   3   9   3       43.24       43.17      1.79 o
   4   9   3       25.30       25.12      0.89 o
  -4  10   3       35.50       35.53      1.49 o
  -3  10   3      354.76      363.22      9.94 o
  -2  10   3      114.56      115.25      4.54 o
  -1  10   3      102.12      100.79      2.92 o
   0  10   3      124.87      123.32      4.70 o
   1  10   3        8.40        7.91      0.60 o
   2  10   3        2.39        1.85      0.20 o
   3  10   3       66.62       69.39      4.68 o
  -3  11   3       74.34       71.43      2.17 o
  -2  11   3      137.08      140.86      3.96 o
  -1  11   3      152.57      156.03      4.40 o
   0  11   3       29.15       29.67      0.97 o
   1  11   3       32.57       33.63      0.91 o
   2  11   3       22.76       21.15      1.29 o
   3  11   3       42.70       41.90      1.41 o
  -2  12   3       76.27       75.60      2.26 o
  -1  12   3       16.79       17.41      0.82 o
   0  12   3      114.13      112.22      4.57 o
   1  12   3       30.19       29.21      1.02 o
   2  12   3       24.15       23.86      1.31 o
  -1  13   3        0.92        0.82      0.26 o
   0  13   3      104.82      105.08      4.47 o
  -1 -13   4        8.54        8.71      0.66 o
   0 -13   4       39.00       37.95      1.80 o
  -2 -12   4       39.19       39.40      1.30 o
  -1 -12   4       22.00       19.84      0.78 o
   0 -12   4        6.87        6.49      0.59 o
   1 -12   4      112.42      118.87      4.44 o
   2 -12   4       11.75       11.43      0.56 o
  -3 -11   4       12.21       11.34      0.54 o
  -2 -11   4       25.76       25.50      0.88 o
  -1 -11   4       78.15       75.36      2.22 o
   0 -11   4       88.51       88.22      3.86 o
   1 -11   4       39.84       34.74      1.64 o
   2 -11   4       45.50       49.17      1.57 o
   3 -11   4        7.82        8.46      0.46 o
  -3 -10   4        5.10        5.02      0.34 o
  -2 -10   4       55.52       50.62      1.58 o
  -1 -10   4      116.81      112.57      3.42 o
   0 -10   4       52.54       50.25      2.04 o
   1 -10   4      180.55      188.24     10.22 o
   2 -10   4       55.12       54.16      1.31 o
   3 -10   4       10.38       11.04      0.51 o
  -4  -9   4        9.43       10.24      0.64 o
  -3  -9   4        8.06        7.16      0.39 o
  -2  -9   4      368.29      363.35      9.46 o
  -1  -9   4      390.35      380.06     10.08 o
   0  -9   4      404.20      406.11     10.87 o
   1  -9   4       84.35       82.21      5.46 o
   2  -9   4      106.97      102.86      2.31 o
   3  -9   4        0.73        1.38      0.21 o
   4  -9   4       55.06       53.26      1.69 o
  -5  -8   4        0.89        1.49      0.34 o
  -4  -8   4       62.13       64.56      1.53 o
  -3  -8   4      262.88      261.68      6.87 o
  -2  -8   4       42.78       42.29      1.24 o
  -1  -8   4      146.85      143.76      4.16 o
   0  -8   4       39.94       36.04      1.54 o
   1  -8   4      319.46      323.60     16.58 o
   2  -8   4      104.39      100.64      2.28 o
   3  -8   4      334.49      329.13      6.89 o
   4  -8   4       26.98       24.24      0.88 o
  -5  -7   4       24.02       24.71      0.84 o
  -4  -7   4       28.40       28.52      0.78 o
  -3  -7   4      188.63      192.19      4.16 o
  -2  -7   4      535.93      523.62     13.45 o
  -1  -7   4       65.28       66.42      1.85 o
   0  -7   4       25.29       21.52      0.70 o
   1  -7   4      346.94      350.44     16.82 o
   2  -7   4      275.25      266.07      5.58 o
   3  -7   4       15.68       13.62      0.44 o
   4  -7   4      159.86      161.19      4.18 o
  -5  -6   4        8.65        9.27      0.47 o
  -4  -6   4      292.84      285.91      6.11 o
  -3  -6   4      234.67      241.18      5.16 o
  -2  -6   4       35.65       34.80      0.85 o
  -1  -6   4       14.81       13.18      0.46 o
   0  -6   4       17.97       24.46      1.05 o
   1  -6   4      348.97      355.39      9.30 o
   2  -6   4      375.65      358.67      6.66 o
   3  -6   4       84.12       90.77      2.00 o
   4  -6   4       54.48       51.36      1.51 o
   5  -6   4       30.48       30.03      1.51 o
  -5  -5   4       61.38       56.83      1.78 o
  -4  -5   4       81.82       75.45      1.76 o
  -3  -5   4       61.43       53.76      1.25 o
  -2  -5   4      215.66      209.90     12.54 o
  -1  -5   4       11.98       10.62      0.38 o
   0  -5   4      894.02      900.66     23.12 o
   1  -5   4       13.25       13.01      0.72 o
   2  -5   4       18.78       18.33      0.42 o
   3  -5   4      103.37      101.89      2.25 o
   4  -5   4       76.06       72.14      2.73 o
   5  -5   4       39.25       39.00      1.84 o
  -5  -4   4      216.78      216.69      5.96 o
  -4  -4   4      232.97      225.98      6.25 o
  -3  -4   4      312.48      311.97      6.49 o
  -2  -4   4       28.18       26.60      0.64 o
  -1  -4   4      253.41      258.33      5.30 o
   0  -4   4      336.31      343.06      6.41 o
   1  -4   4     1159.09     1179.00     30.92 o
   2  -4   4       54.16       56.06      1.74 o
   3  -4   4       56.81       53.56      1.24 o
   4  -4   4       32.92       30.32      1.02 o
   5  -4   4       22.70       23.62      1.88 o
  -5  -3   4        4.91        4.49      0.34 o
  -4  -3   4        7.19        8.23      0.32 o
  -3  -3   4      182.44      173.11      3.70 o
  -2  -3   4      203.17      203.27      4.39 o
  -1  -3   4      981.13     1054.21     22.08 o
   0  -3   4      594.25      557.84     10.25 o
   1  -3   4      601.11      644.99     13.58 o
   2  -3   4      304.97      310.83      6.64 o
   3  -3   4       17.13       18.34      0.45 o
   4  -3   4       12.41       11.63      0.47 o
   5  -3   4       37.94       37.56      1.17 o
  -6  -2   4       43.22       47.61      1.57 o
  -5  -2   4      106.30      101.46      2.86 o
  -4  -2   4      306.99      293.60      7.96 o
  -3  -2   4      209.55      210.55      4.47 o
  -2  -2   4      561.69      581.95     12.16 o
  -1  -2   4      767.63      796.16     14.44 o
   0  -2   4      249.09      257.10      4.67 o
   1  -2   4      314.91      301.35      8.07 o
   2  -2   4      255.02      271.72      5.07 o
   3  -2   4      194.22      191.34      4.16 o
   4  -2   4        0.58        0.54      0.14 o
   5  -2   4       16.84       16.47      0.62 o
  -6  -1   4       12.99       14.09      0.63 o
  -5  -1   4       44.33       42.72      1.31 o
  -4  -1   4      174.91      162.99      4.43 o
  -3  -1   4      305.96      303.14      6.42 o
  -2  -1   4     1030.73     1016.23     21.37 o
  -1  -1   4      504.34      546.05      9.87 o
   0  -1   4      123.30      142.63      4.47 o
   1  -1   4       70.24       66.22      1.52 o
   2  -1   4       46.76       42.32      0.88 o
   3  -1   4      187.98      191.48      4.06 o
   4  -1   4      425.20      427.98     11.02 o
   5  -1   4       44.20       44.91      1.33 o
   6  -1   4       11.31       11.73      0.79 o
  -6   0   4        1.77        1.66      0.24 o
  -5   0   4       19.52       19.30      0.73 o
  -4   0   4      379.27      379.41     10.12 o
  -3   0   4     1819.21     1671.30     43.81 o
  -2   0   4        0.51        1.13      0.07 o
  -1   0   4      314.32      346.38      6.40 o
   0   0   4     1044.40     1089.42     21.60 o
   1   0   4       36.09       35.37      0.81 o
   2   0   4       11.80        6.45      0.21 o
   3   0   4      303.79      307.39      6.59 o
   4   0   4       32.43       35.71      0.89 o
   5   0   4       19.27       17.19      0.64 o
   6   0   4        5.39        5.94      0.36 o
  -6   1   4       12.92       14.07      0.64 o
  -5   1   4       41.33       38.85      1.30 o
  -4   1   4      170.86      161.18      4.43 o
  -3   1   4      308.70      301.52      5.76 o
  -2   1   4     1041.91     1021.95     16.92 o
  -1   1   4      485.68      522.98      9.85 o
   0   1   4      131.28      145.11      2.69 o
   1   1   4       73.15       70.76      1.32 o
   2   1   4       50.83       46.65      0.87 o
   3   1   4      183.02      182.33      4.04 o
   4   1   4      427.00      433.48      9.24 o
   5   1   4       42.54       42.57      1.51 o
   6   1   4       12.40       12.29      0.75 o
  -6   2   4       44.20       49.22      1.57 o
  -5   2   4      100.82       97.57      2.84 o
  -4   2   4      311.21      299.53      6.58 o
  -3   2   4      209.33      205.63      4.59 o
  -2   2   4      565.86      575.11     10.95 o
  -1   2   4      755.33      774.10     14.43 o
   0   2   4      242.06      246.21      4.67 o
   1   2   4      317.70      302.86      5.60 o
   2   2   4      257.64      274.19      5.83 o
   3   2   4      197.57      191.61      4.14 o
   4   2   4        0.36        0.50      0.10 o
   5   2   4       16.37       16.06      0.85 o
  -6   3   4      168.01      166.48      4.66 o
  -5   3   4        5.31        4.92      0.32 o
  -4   3   4        6.60        7.47      0.31 o
  -3   3   4      183.19      168.75      3.80 o
  -2   3   4      207.66      207.32      3.94 o
  -1   3   4     1016.99     1066.41     17.66 o
   0   3   4      598.09      555.85     10.27 o
   1   3   4      609.65      638.89     11.83 o
   2   3   4      300.97      307.67      6.59 o
   3   3   4       16.56       16.92      0.49 o
   4   3   4       12.36       11.14      0.46 o
   5   3   4       37.60       36.92      1.18 o
  -6   4   4       21.34       23.99      1.31 o
  -5   4   4      218.31      219.19      5.96 o
  -4   4   4      226.69      218.82      4.95 o
  -3   4   4      311.84      297.22      6.71 o
  -2   4   4       23.90       22.97      0.77 o
  -1   4   4      244.41      244.39      4.18 o
   0   4   4      344.99      349.78      6.42 o
   1   4   4     1162.88     1207.13     19.17 o
   2   4   4       57.53       58.31      1.60 o
   3   4   4       57.70       52.49      1.53 o
   4   4   4       33.61       29.53      0.96 o
   5   4   4       22.72       21.99      0.81 o
  -5   5   4       61.30       57.88      1.45 o
  -4   5   4       84.07       76.64      1.82 o
  -3   5   4       60.60       52.82      1.29 o
  -2   5   4      222.79      222.08      4.88 o
  -1   5   4       15.39       14.37      0.35 o
   0   5   4      897.47      911.30     16.71 o
   1   5   4       14.93       15.33      0.50 o
   2   5   4       16.90       15.49      0.56 o
   3   5   4      102.63       98.38      2.76 o
   4   5   4       75.80       69.16      2.02 o
   5   5   4       38.04       39.02      1.25 o
  -5   6   4        9.67        9.22      0.47 o
  -4   6   4      293.16      280.24      6.29 o
  -3   6   4      238.46      238.35      5.32 o
  -2   6   4       35.91       34.79      0.88 o
  -1   6   4       14.10       12.91      0.35 o
   0   6   4       17.16       23.26      0.46 o
   1   6   4      352.56      360.23      6.24 o
   2   6   4      377.02      354.94      9.37 o
   3   6   4       81.80       84.90      2.84 o
   4   6   4       53.98       50.19      1.53 o
   5   6   4       29.74       29.63      1.02 o
  -5   7   4       23.53       24.45      0.92 o
  -4   7   4       28.13       28.56      1.00 o
  -3   7   4      188.99      191.95      5.59 o
  -2   7   4      534.35      520.37     11.41 o
  -1   7   4       65.06       66.41      1.35 o
   0   7   4       25.03       21.94      0.44 o
   1   7   4      346.59      345.35      8.20 o
   2   7   4      270.23      251.43      6.88 o
   3   7   4       17.05       14.26      1.03 o
   4   7   4      155.81      150.00      4.25 o
   5   7   4       37.47       36.63      1.80 o
  -5   8   4        1.09        1.18      0.33 o
  -4   8   4       64.66       62.19      1.95 o
  -3   8   4      266.17      260.58      7.22 o
  -2   8   4       40.69       40.28      1.04 o
  -1   8   4      142.97      146.62      3.30 o
   0   8   4       38.90       38.81      0.73 o
   1   8   4      317.38      324.96      6.88 o
   2   8   4      110.20      102.99      3.89 o
   3   8   4      328.66      315.08     21.58 o
   4   8   4       28.49       25.50      0.89 o
  -4   9   4        8.92        9.63      0.50 o
  -3   9   4        7.64        6.74      0.39 o
  -2   9   4      372.33      364.57     13.72 o
  -1   9   4      389.12      400.88     10.73 o
   0   9   4      409.24      428.73      8.87 o
   1   9   4       84.36       81.90      2.58 o
   2   9   4      105.77      101.91      5.78 o
   3   9   4        0.57        1.36      0.47 o
   4   9   4       56.81       56.13      2.51 o
  -3  10   4        5.26        5.97      0.38 o
  -2  10   4       58.64       56.53      1.69 o
  -1  10   4      114.90      114.88      3.27 o
   0  10   4       51.66       50.15      1.25 o
   1  10   4      185.03      186.47      7.36 o
   2  10   4       53.58       51.58      3.18 o
   3  10   4       10.97       10.44      0.59 o
  -3  11   4       12.50       11.64      0.55 o
  -2  11   4       24.98       23.94      0.90 o
  -1  11   4       81.77       80.29      4.27 o
   0  11   4       84.90       83.81      3.52 o
   1  11   4       41.21       37.59      1.22 o
   2  11   4       45.57       47.76      2.69 o
   3  11   4        7.88        8.48      0.59 o
  -2  12   4       38.09       40.59      1.61 o
  -1  12   4       21.21       20.79      1.54 o
   0  12   4        6.20        5.83      0.52 o
   1  12   4      111.55      113.30      3.34 o
   2  12   4       12.02       11.79      0.53 o
  -1  13   4        7.58        8.45      0.66 o
  -2 -12   5        3.25        4.09      0.46 o
  -1 -12   5       13.58       12.19      0.85 o
   0 -12   5       33.73       33.32      1.61 o
   1 -12   5       37.78       36.60      1.71 o
  -3 -11   5       55.83       54.41      2.43 o
  -2 -11   5        0.75        1.63      0.34 o
  -1 -11   5        4.99        4.12      0.32 o
   0 -11   5       11.51       10.88      0.75 o
   1 -11   5       19.69       17.76      1.02 o
   2 -11   5       10.11        9.79      0.40 o
  -3 -10   5        0.84        0.55      0.16 o
  -2 -10   5        6.71        7.36      0.88 o
  -1 -10   5        8.41        7.45      0.59 o
   0 -10   5        7.74        8.42      0.62 o
   1 -10   5       38.28       35.62      1.54 o
   2 -10   5      172.18      183.43      7.91 o
   3 -10   5       10.40       10.40      0.42 o
  -4  -9   5       38.12       37.18      1.24 o
  -3  -9   5      112.73      108.92      3.02 o
  -2  -9   5      207.39      206.22      5.46 o
  -1  -9   5       56.06       52.04      1.66 o
   0  -9   5      167.17      155.04      5.81 o
   1  -9   5       49.40       52.24      1.50 o
   2  -9   5       16.10       14.25      0.69 o
   3  -9   5       68.94       73.34      1.72 o
  -4  -8   5       39.40       39.38      1.22 o
  -3  -8   5       40.86       41.14      1.28 o
  -2  -8   5       66.42       68.46      1.98 o
  -1  -8   5        0.52        0.77      0.16 o
   0  -8   5      518.18      509.77     13.30 o
   1  -8   5      147.78      155.41      4.83 o
   2  -8   5       12.92       11.83      0.52 o
   3  -8   5       11.59       13.47      0.44 o
   4  -8   5        8.85       10.65      1.13 o
  -5  -7   5        9.36       12.02      0.82 o
  -4  -7   5       20.52       21.15      0.64 o
  -3  -7   5       38.63       33.31      0.86 o
  -2  -7   5      122.12      119.78      3.19 o
  -1  -7   5     1174.59     1157.98     29.67 o
   0  -7   5      341.18      342.86      7.35 o
   1  -7   5       21.00       19.42      0.68 o
   2  -7   5        2.83        3.43      0.20 o
   3  -7   5       18.46       17.97      0.53 o
   4  -7   5       29.62       27.08      0.94 o
  -5  -6   5       24.98       25.90      0.97 o
  -4  -6   5       41.60       42.19      1.08 o
  -3  -6   5      126.95      123.39      2.68 o
  -2  -6   5       87.84       80.94      2.24 o
  -1  -6   5      250.20      245.49      6.42 o
   0  -6   5     1039.64     1051.02     22.00 o
   1  -6   5       90.10       89.04      4.92 o
   2  -6   5       84.74       93.49      2.07 o
   3  -6   5      204.35      193.31      5.04 o
   4  -6   5       41.56       39.52      1.23 o
  -5  -5   5       14.58       13.32      0.59 o
  -4  -5   5       39.26       39.73      1.68 o
  -3  -5   5      150.43      146.08      3.23 o
  -2  -5   5       65.55       61.02      1.40 o
  -1  -5   5      246.16      228.61      4.76 o
   0  -5   5      108.75      108.87      2.44 o
   1  -5   5      111.37      112.04      3.07 o
   2  -5   5       20.49       17.56      0.60 o
   3  -5   5      217.95      217.81      6.03 o
   4  -5   5       77.48       74.49      2.10 o
   5  -5   5       22.38       23.43      0.83 o
  -5  -4   5      122.22      130.73      3.65 o
  -4  -4   5      299.06      284.93      7.54 o
  -3  -4   5       61.69       65.46      1.48 o
  -2  -4   5      102.91       95.96      2.17 o
  -1  -4   5       32.32       34.24      0.81 o
   0  -4   5        7.27        8.04      0.21 o
   1  -4   5      166.89      164.67      5.47 o
   2  -4   5      317.70      310.22      6.66 o
   3  -4   5       97.16       96.94      2.59 o
   4  -4   5       93.03       91.70      2.53 o
   5  -4   5       22.44       23.98      0.84 o
  -5  -3   5       29.04       27.20      1.00 o
  -4  -3   5       41.66       39.56      1.26 o
  -3  -3   5      699.56      701.62     14.86 o
  -2  -3   5       88.42       92.95      2.08 o
  -1  -3   5      223.99      230.44      4.31 o
   0  -3   5      193.89      191.95      3.65 o
   1  -3   5       48.75       47.32      1.10 o
   2  -3   5      106.13      106.55      2.33 o
   3  -3   5      357.08      352.36      7.54 o
   4  -3   5      245.20      248.37      6.41 o
   5  -3   5       13.81       14.51      0.59 o
  -5  -2   5       70.33       65.32      1.99 o
  -4  -2   5      781.53      780.97     20.38 o
  -3  -2   5        7.41        7.57      0.48 o
  -2  -2   5       73.89       81.42      2.14 o
  -1  -2   5      297.21      312.22      5.88 o
   0  -2   5     1075.17     1134.32     29.81 o
   1  -2   5       37.11       39.29      0.98 o
   2  -2   5       84.45       78.14      2.13 o
   3  -2   5       55.45       54.01      1.27 o
   4  -2   5       67.90       66.55      1.90 o
   5  -2   5       18.61       20.53      0.74 o
  -5  -1   5       45.62       41.02      1.36 o
  -4  -1   5       93.12       86.97      2.50 o
  -3  -1   5      241.99      239.03      5.27 o
  -2  -1   5      283.64      274.25      5.21 o
  -1  -1   5     1371.55     1359.93     25.27 o
   0  -1   5      151.36      159.17      2.94 o
   1  -1   5      209.86      215.17      4.56 o
   2  -1   5       23.71       21.12      1.25 o
   3  -1   5      202.08      190.49      4.86 o
   4  -1   5       42.13       42.97      1.28 o
   5  -1   5       34.73       35.39      1.11 o
  -5   0   5       58.51       57.66      1.76 o
  -4   0   5       23.05       24.92      1.43 o
  -3   0   5     1046.08     1019.21     22.15 o
  -2   0   5      479.76      473.55      8.77 o
  -1   0   5       15.05       23.67      0.50 o
   0   0   5     2629.94     2648.81     54.21 o
   1   0   5       20.58       16.02      0.42 o
   2   0   5        8.68        9.96      0.43 o
   3   0   5      218.79      222.69      4.82 o
   4   0   5       17.23       15.81      0.47 o
   5   0   5        2.14        1.79      0.21 o
  -5   1   5       46.12       43.93      1.37 o
  -4   1   5       93.75       88.95      2.52 o
  -3   1   5      237.57      239.19      5.31 o
  -2   1   5      291.41      288.55      6.19 o
  -1   1   5     1388.80     1394.92     25.34 o
   0   1   5      148.34      153.94      2.93 o
   1   1   5      204.03      210.19      3.95 o
   2   1   5       23.09       23.01      1.05 o
   3   1   5      200.94      182.99      4.81 o
   4   1   5       42.38       43.64      1.07 o
   5   1   5       33.05       33.38      1.51 o
  -5   2   5       72.19       66.39      1.99 o
  -4   2   5      778.28      767.18     16.88 o
  -3   2   5        5.99        5.72      0.48 o
  -2   2   5       68.09       78.34      2.25 o
  -1   2   5      302.72      322.05      5.88 o
   0   2   5     1092.85     1109.75     23.24 o
   1   2   5       42.94       45.99      0.87 o
   2   2   5       86.68       77.22      2.43 o
   3   2   5       58.28       54.74      1.26 o
   4   2   5       69.03       67.69      1.93 o
   5   2   5       18.06       18.52      0.98 o
  -5   3   5       30.53       30.15      1.01 o
  -4   3   5       44.90       41.53      1.05 o
  -3   3   5      703.92      685.15     15.07 o
  -2   3   5       92.75       95.52      3.22 o
  -1   3   5      222.99      232.08      4.31 o
   0   3   5      198.64      200.15      3.67 o
   1   3   5       50.92       48.83      0.96 o
   2   3   5      103.59      104.40      2.02 o
   3   3   5      356.11      348.43      9.20 o
   4   3   5      241.47      243.00      6.53 o
   5   3   5       14.21       14.64      0.60 o
  -5   4   5      116.99      127.56      3.65 o
  -4   4   5      296.98      276.49      6.23 o
  -3   4   5       60.58       62.76      1.52 o
  -2   4   5      106.21      100.65      2.25 o
  -1   4   5       32.22       34.45      0.83 o
   0   4   5        6.89        7.69      0.21 o
   1   4   5      166.67      166.97      3.13 o
   2   4   5      322.12      310.93      9.21 o
   3   4   5       95.12       93.00      2.61 o
   4   4   5       91.82       91.14      2.57 o
   5   4   5       23.11       24.16      0.86 o
  -5   5   5       13.73       12.62      0.58 o
  -4   5   5       38.27       37.61      1.01 o
  -3   5   5      154.68      147.29      3.31 o
  -2   5   5       64.05       61.12      1.45 o
  -1   5   5      242.40      216.08      6.42 o
   0   5   5      112.68      111.42      2.10 o
   1   5   5      114.25      114.26      2.17 o
   2   5   5       20.83       17.54      0.93 o
   3   5   5      220.30      212.33      6.87 o
   4   5   5       78.59       73.49      2.13 o
   5   5   5       20.87       22.16      0.83 o
  -5   6   5       26.46       27.54      0.80 o
  -4   6   5       42.49       43.24      1.12 o
  -3   6   5      121.36      116.43      2.74 o
  -2   6   5       88.24       82.72      1.92 o
  -1   6   5      254.71      248.35      4.76 o
   0   6   5     1041.90     1015.71     27.35 o
   1   6   5       90.83       88.33      2.40 o
   2   6   5       85.05       89.07      2.52 o
   3   6   5      204.87      190.15      5.59 o
   4   6   5       40.86       38.19      1.28 o
   5   6   5        0.34        0.20      0.20 o
  -5   7   5        9.09       10.51      0.75 o
  -4   7   5       20.62       21.73      0.66 o
  -3   7   5       38.55       34.06      0.91 o
  -2   7   5      117.87      117.45      2.71 o
  -1   7   5     1180.13     1164.96     22.02 o
   0   7   5      333.53      337.37      7.46 o
   1   7   5       21.83       20.33      0.64 o
   2   7   5        2.78        3.46      0.26 o
   3   7   5       18.31       16.49      1.16 o
   4   7   5       31.09       27.26      0.94 o
  -4   8   5       37.36       36.07      1.25 o
  -3   8   5       41.71       41.24      1.08 o
  -2   8   5       71.15       72.01      1.71 o
  -1   8   5        0.72        1.33      0.14 o
   0   8   5      523.77      519.48     13.14 o
   1   8   5      148.67      152.69      4.29 o
   2   8   5       12.96       11.70      1.29 o
   3   8   5       12.03       12.24      0.53 o
   4   8   5        9.00       10.97      0.62 o
  -4   9   5       39.42       39.12      1.31 o
  -3   9   5      113.52      108.58      3.17 o
  -2   9   5      206.58      204.51      5.73 o
  -1   9   5       58.40       55.82      2.39 o
   0   9   5      168.53      165.19      5.94 o
   1   9   5       47.29       48.69      1.95 o
   2   9   5       16.03       14.29      0.72 o
   3   9   5       69.29       72.79      6.17 o
  -3  10   5        1.05        0.84      0.19 o
  -2  10   5        6.38        5.88      0.70 o
  -1  10   5        8.57        8.15      0.42 o
   0  10   5        7.37        7.87      0.47 o
   1  10   5       36.30       32.80      1.11 o
   2  10   5      170.34      178.79     10.16 o
   3  10   5       10.40       10.78      0.51 o
  -2  11   5        0.47        0.53      0.20 o
  -1  11   5        5.51        5.62      0.41 o
   0  11   5       11.53       11.34      0.72 o
   1  11   5       20.34       19.42      0.74 o
   2  11   5       10.17        9.52      0.46 o
  -1  12   5       13.42       13.99      0.70 o
   0  12   5       34.35       32.27      1.61 o
   1  12   5       36.51       34.96      1.57 o
  -2 -11   6       50.74       52.50      1.61 o
  -1 -11   6       12.22       10.48      0.75 o
   0 -11   6       32.10       34.34      2.26 o
   1 -11   6       65.11       67.63      1.96 o
   2 -11   6        9.56       11.04      0.45 o
  -3 -10   6       64.33       66.42      1.97 o
  -2 -10   6       49.23       45.67      1.40 o
  -1 -10   6       72.51       69.09      2.76 o
   0 -10   6       55.98       54.67      4.97 o
   1 -10   6       12.70       12.25      0.82 o
   2 -10   6       17.55       18.00      0.59 o
   3 -10   6       55.40       58.89      1.80 o
  -4  -9   6       19.37       19.12      0.75 o
  -3  -9   6       31.01       33.90      1.10 o
  -2  -9   6      165.05      164.84      4.43 o
  -1  -9   6       49.33       48.41      2.07 o
   0  -9   6       24.50       25.10      1.02 o
   1  -9   6       10.76       12.91      0.53 o
   2  -9   6       59.72       59.43      1.76 o
   3  -9   6       64.03       69.13      2.01 o
  -4  -8   6       17.88       18.38      0.71 o
  -3  -8   6      119.60      110.66      3.04 o
  -2  -8   6        2.12        1.56      0.20 o
  -1  -8   6       62.05       58.64      1.72 o
   0  -8   6      195.64      196.21      7.61 o
   1  -8   6      180.02      188.19      4.98 o
   2  -8   6       41.82       39.70      1.21 o
   3  -8   6        7.09        7.32      0.40 o
   4  -8   6       10.44       11.66      0.75 o
  -4  -7   6       79.66       80.55      2.27 o
  -3  -7   6      301.06      289.20      7.58 o
  -2  -7   6       35.47       31.14      0.99 o
  -1  -7   6      239.83      229.41      6.03 o
   0  -7   6      319.96      310.35      8.83 o
   1  -7   6       49.74       51.78      3.07 o
   2  -7   6       50.11       50.55      1.47 o
   3  -7   6       43.89       45.08      1.38 o
   4  -7   6        3.02        3.58      0.30 o
  -5  -6   6       78.05       82.89      3.63 o
  -4  -6   6       11.51       11.28      0.50 o
  -3  -6   6      149.76      152.08      3.34 o
  -2  -6   6      199.06      183.66      4.83 o
  -1  -6   6       12.91       10.76      0.44 o
   0  -6   6      221.44      226.15      6.03 o
   1  -6   6      661.85      674.00     17.05 o
   2  -6   6       21.37       20.56      0.68 o
   3  -6   6        0.42        0.83      0.17 o
   4  -6   6       75.08       73.31      2.11 o
  -5  -5   6       34.48       31.36      1.10 o
  -4  -5   6       68.91       71.20      2.09 o
  -3  -5   6      102.82      101.30      2.27 o
  -2  -5   6      168.59      171.11      3.70 o
  -1  -5   6      120.41      117.67      2.62 o
   0  -5   6      917.80      905.42     23.33 o
   1  -5   6      203.76      205.26      5.36 o
   2  -5   6       10.29        9.45      0.39 o
   3  -5   6       49.54       49.11      1.46 o
   4  -5   6       80.65       82.10      2.33 o
   5  -5   6       46.95       48.62      2.07 o
  -5  -4   6        2.50        2.82      0.64 o
  -4  -4   6      275.55      272.54      7.68 o
  -3  -4   6      103.84      107.76      2.39 o
  -2  -4   6       18.32       20.31      0.55 o
  -1  -4   6      175.30      179.98      4.03 o
   0  -4   6      515.32      506.19     10.64 o
   1  -4   6      142.05      132.18      3.50 o
   2  -4   6       18.80       16.49      0.69 o
   3  -4   6      138.51      134.17      3.59 o
   4  -4   6       14.32       12.22      0.56 o
   5  -4   6       59.09       63.78      1.87 o
  -5  -3   6       15.51       14.43      0.61 o
  -4  -3   6        1.05        1.56      0.29 o
  -3  -3   6      296.12      293.87      6.23 o
  -2  -3   6      277.05      274.08      5.12 o
  -1  -3   6       35.83       35.90      0.79 o
   0  -3   6      539.62      559.77     11.80 o
   1  -3   6      236.65      251.59      5.39 o
   2  -3   6       14.85       11.38      0.45 o
   3  -3   6       64.83       66.28      1.70 o
   4  -3   6      310.05      305.31      8.08 o
   5  -3   6       27.38       28.38      0.95 o
  -5  -2   6       29.05       26.98      0.96 o
  -4  -2   6      117.11      115.97      2.65 o
  -3  -2   6      680.60      665.21     14.53 o
  -2  -2   6       32.11       29.37      0.74 o
  -1  -2   6       44.03       45.34      0.86 o
   0  -2   6      801.42      831.19     15.20 o
   1  -2   6      743.43      746.52     15.57 o
   2  -2   6        0.44        0.63      0.13 o
   3  -2   6      234.72      227.29      4.95 o
   4  -2   6       35.86       35.67      1.10 o
   5  -2   6       16.13       16.94      0.90 o
  -5  -1   6       16.22       15.54      0.66 o
  -4  -1   6      162.55      157.19      4.41 o
  -3  -1   6      696.79      666.92     14.80 o
  -2  -1   6      370.40      365.25      7.77 o
  -1  -1   6      666.59      698.05     12.95 o
   0  -1   6      834.90      848.51     15.35 o
   1  -1   6      632.69      637.78     13.52 o
   2  -1   6      135.45      132.97      3.64 o
   3  -1   6       91.57       87.19      1.95 o
   4  -1   6       74.93       71.97      2.58 o
   5  -1   6        3.12        2.87      0.31 o
  -5   0   6      105.47      106.25      3.06 o
  -4   0   6      319.72      296.29      7.98 o
  -3   0   6      670.46      656.99     14.33 o
  -2   0   6       66.50       56.51      1.33 o
  -1   0   6        5.36        5.33      0.17 o
   0   0   6       81.65       69.55      1.34 o
   1   0   6     1084.57     1051.96     22.24 o
   2   0   6       50.81       47.63      1.38 o
   3   0   6       25.93       24.12      0.78 o
   4   0   6       18.26       18.09      0.54 o
   5   0   6        1.68        1.61      0.22 o
  -5   1   6       15.84       15.64      0.65 o
  -4   1   6      163.92      163.21      4.44 o
  -3   1   6      710.09      700.31     18.02 o
  -2   1   6      361.76      361.27      7.98 o
  -1   1   6      674.80      706.61     12.97 o
   0   1   6      821.79      816.60     15.33 o
   1   1   6      629.38      636.27     13.53 o
   2   1   6      139.12      137.62      2.99 o
   3   1   6       86.09       83.46      1.93 o
   4   1   6       73.51       72.31      1.69 o
   5   1   6        2.87        2.49      0.33 o
  -5   2   6       26.87       26.47      0.96 o
  -4   2   6      113.71      113.10      3.24 o
  -3   2   6      682.21      667.19     17.61 o
  -2   2   6       33.32       32.87      0.79 o
  -1   2   6       37.19       38.35      0.84 o
   0   2   6      808.17      818.96     15.21 o
   1   2   6      753.02      736.95     19.93 o
   2   2   6        0.59        1.07      0.18 o
   3   2   6      238.09      228.01      4.93 o
   4   2   6       35.02       34.26      1.11 o
   5   2   6       16.10       17.17      0.92 o
  -5   3   6       15.56       13.35      0.60 o
  -4   3   6        0.82        1.29      0.15 o
  -3   3   6      294.27      287.02      7.77 o
  -2   3   6      278.58      274.50      6.06 o
  -1   3   6       35.40       37.19      1.40 o
   0   3   6      535.63      554.17     10.29 o
   1   3   6      240.43      252.19      4.71 o
   2   3   6       15.23       12.36      0.38 o
   3   3   6       64.87       65.34      1.89 o
   4   3   6      310.84      317.37      8.28 o
   5   3   6       25.43       26.14      1.03 o
  -5   4   6        2.26        1.82      0.24 o
  -4   4   6      276.66      273.33      6.08 o
  -3   4   6      103.34      105.45      2.44 o
  -2   4   6       19.01       21.14      0.97 o
  -1   4   6      179.33      184.86      4.07 o
   0   4   6      513.11      499.30      9.29 o
   1   4   6      137.89      128.39      2.47 o
   2   4   6       18.78       15.83      0.46 o
   3   4   6      140.94      133.47      3.64 o
   4   4   6       13.91       11.61      0.69 o
   5   4   6       58.64       61.40      1.87 o
  -5   5   6       33.59       30.85      1.10 o
  -4   5   6       68.58       69.76      1.72 o
  -3   5   6       99.23       97.31      2.30 o
  -2   5   6      164.62      168.09      3.79 o
  -1   5   6      120.10      117.65      2.66 o
   0   5   6      926.13      900.49     20.34 o
   1   5   6      203.73      199.71      3.80 o
   2   5   6       10.15        9.15      0.32 o
   3   5   6       48.51       49.85      1.48 o
   4   5   6       83.68       82.38      2.37 o
   5   5   6       47.35       47.41      2.26 o
  -5   6   6       76.33       84.42      2.50 o
  -4   6   6       11.27       11.20      0.42 o
  -3   6   6      151.05      150.78      3.44 o
  -2   6   6      199.22      182.85      4.12 o
  -1   6   6       14.35       12.18      0.45 o
   0   6   6      225.21      227.46      5.02 o
   1   6   6      662.18      649.34     14.25 o
   2   6   6       19.84       18.57      0.67 o
   3   6   6        0.19        0.29      0.13 o
   4   6   6       75.44       72.85      2.32 o
  -4   7   6       78.86       78.69      1.93 o
  -3   7   6      301.88      290.41      6.47 o
  -2   7   6       34.84       31.28      0.84 o
  -1   7   6      233.93      231.39      8.84 o
   0   7   6      326.96      312.98      6.87 o
   1   7   6       50.44       49.70      1.44 o
   2   7   6       48.91       48.63      3.10 o
   3   7   6       46.05       45.17      1.39 o
   4   7   6        3.21        3.25      0.31 o
  -4   8   6       18.26       18.26      0.75 o
  -3   8   6      117.95      110.87      3.31 o
  -2   8   6        2.32        1.88      0.18 o
  -1   8   6       62.76       60.90      1.47 o
   0   8   6      195.06      190.80      6.98 o
   1   8   6      181.47      184.50      4.94 o
   2   8   6       39.32       36.91      1.19 o
   3   8   6        6.86        7.81      0.40 o
  -3   9   6       30.47       32.47      1.15 o
  -2   9   6      160.59      166.13      5.38 o
  -1   9   6       51.50       52.33      1.65 o
   0   9   6       24.71       23.95      1.39 o
   1   9   6       11.43       12.34      0.95 o
   2   9   6       59.48       59.19      4.32 o
   3   9   6       64.78       68.84      4.78 o
  -3  10   6       64.21       65.56      2.06 o
  -2  10   6       48.89       44.11      1.46 o
  -1  10   6       70.18       70.45      1.93 o
   0  10   6       55.65       56.48      6.39 o
   1  10   6       13.08       13.46      0.73 o
   2  10   6       18.60       18.78      1.28 o
   3  10   6       56.07       64.36      2.56 o
  -2  11   6       50.52       51.51      1.68 o
  -1  11   6       11.56       11.15      0.53 o
   0  11   6       32.10       30.92      1.54 o
   1  11   6       65.53       63.18      1.97 o
   2  11   6       10.03       11.56      0.75 o
  -1  12   6        4.81        5.73      0.52 o
   0  12   6       55.23       54.51      2.43 o
   1  12   6       20.50       21.04      1.18 o
  -1 -11   7       30.98       31.93      1.79 o
   0 -11   7       25.40       28.83      2.15 o
   1 -11   7       66.22       70.56      2.86 o
  -3 -10   7        1.52        2.65      0.36 o
  -2 -10   7       46.62       46.69      2.03 o
  -1 -10   7        5.29        4.96      0.35 o
   0 -10   7       97.78      101.71      5.25 o
   1 -10   7       55.55       59.77      2.43 o
   2 -10   7       40.25       44.55      1.41 o
  -3  -9   7       69.36       70.26      2.05 o
  -2  -9   7       16.99       16.35      0.95 o
  -1  -9   7      130.49      129.04      4.15 o
   0  -9   7        5.35        5.37      0.72 o
   1  -9   7      120.74      126.70      3.48 o
   2  -9   7       21.76       21.41      0.81 o
   3  -9   7       12.86       14.26      0.64 o
  -4  -8   7      131.61      143.16      3.94 o
  -3  -8   7       21.22       20.56      1.16 o
  -2  -8   7      204.15      205.54      5.44 o
  -1  -8   7      115.72      108.83      3.06 o
   0  -8   7      163.26      156.37      5.38 o
   1  -8   7        6.98        6.02      0.95 o
   2  -8   7       48.86       49.10      1.47 o
   3  -8   7        8.99       10.48      0.51 o
  -4  -7   7       37.80       34.86      1.64 o
  -3  -7   7      212.18      224.53      5.99 o
  -2  -7   7      122.36      123.22      3.35 o
  -1  -7   7       43.37       41.84      1.32 o
   0  -7   7        8.13        7.13      0.37 o
   1  -7   7        7.24        6.60      0.37 o
   2  -7   7       18.84       19.01      0.98 o
   3  -7   7       91.54       95.12      3.50 o
   4  -7   7       45.05       46.91      2.03 o
  -4  -6   7       29.23       29.95      1.39 o
  -3  -6   7       30.14       29.49      0.96 o
  -2  -6   7      281.89      274.28      6.05 o
  -1  -6   7       89.43       81.88      2.33 o
   0  -6   7       42.20       40.28      1.21 o
   1  -6   7       21.12       20.31      0.70 o
   2  -6   7       88.10       87.50      2.39 o
   3  -6   7       26.07       27.20      0.92 o
   4  -6   7       70.03       76.53      2.22 o
  -5  -5   7       40.51       43.70      1.79 o
  -4  -5   7       57.34       57.04      1.73 o
  -3  -5   7      269.02      271.22      5.84 o
  -2  -5   7      162.57      151.65      2.90 o
  -1  -5   7      183.32      180.73      4.95 o
   0  -5   7       51.12       50.67      1.49 o
   1  -5   7       27.46       30.37      0.94 o
   2  -5   7      101.92      107.33      3.14 o
   3  -5   7       86.17       79.39      3.83 o
   4  -5   7       29.12       29.23      0.98 o
  -5  -4   7        2.87        2.58      0.39 o
  -4  -4   7       21.15       20.81      0.63 o
  -3  -4   7       56.54       49.50      1.84 o
  -2  -4   7       68.70       64.05      1.29 o
  -1  -4   7      141.44      139.50      3.21 o
   0  -4   7      302.96      306.24      8.04 o
   1  -4   7      583.30      587.85     15.27 o
   2  -4   7      115.31      112.27      3.08 o
   3  -4   7       30.15       33.39      1.05 o
   4  -4   7       11.34       10.97      0.51 o
  -5  -3   7      111.76      115.54      3.33 o
  -4  -3   7        4.15        3.64      0.25 o
  -3  -3   7       47.72       46.08      1.17 o
  -2  -3   7      103.53       95.62      2.26 o
  -1  -3   7      409.32      410.13     10.12 o
   0  -3   7      102.57       98.34      2.18 o
   1  -3   7      349.26      346.18      9.05 o
   2  -3   7      520.11      512.41     13.26 o
   3  -3   7        0.43        0.87      0.12 o
   4  -3   7        5.35        6.20      0.56 o
   5  -3   7       10.12       10.91      0.75 o
  -5  -2   7       44.71       45.76      1.46 o
  -4  -2   7       60.11       60.22      1.78 o
  -3  -2   7       20.38       18.21      0.57 o
  -2  -2   7      880.12      862.68     15.94 o
  -1  -2   7       81.91       82.08      1.61 o
   0  -2   7      571.06      557.09     11.88 o
   1  -2   7      444.78      430.65      9.05 o
   2  -2   7      150.73      147.88      3.94 o
   3  -2   7        7.21        7.23      0.28 o
   4  -2   7       12.72       11.62      0.52 o
   5  -2   7       34.91       38.30      1.25 o
  -5  -1   7       14.82       13.99      0.61 o
  -4  -1   7      121.96      116.17      3.33 o
  -3  -1   7      429.08      430.91      9.36 o
  -2  -1   7      334.34      323.56      7.12 o
  -1  -1   7      100.14       97.18      1.83 o
   0  -1   7       16.27       14.26      0.68 o
   1  -1   7      213.22      204.99      5.32 o
   2  -1   7       31.59       28.08      0.90 o
   3  -1   7      263.39      256.34      5.62 o
   4  -1   7       72.89       72.69      2.09 o
   5  -1   7       12.58       13.85      0.59 o
  -5   0   7        8.61        9.03      0.49 o
  -4   0   7      163.95      164.59      4.55 o
  -3   0   7       64.13       61.60      1.47 o
  -2   0   7      159.45      167.20      3.74 o
  -1   0   7      347.39      323.33      8.91 o
   0   0   7       23.83       22.12      0.68 o
   1   0   7       34.17       34.55      0.84 o
   2   0   7      277.35      270.65      5.85 o
   3   0   7        4.43        3.57      0.21 o
   4   0   7      103.16      104.10      2.38 o
   5   0   7       34.72       36.76      1.67 o
  -5   1   7       14.48       13.71      0.61 o
  -4   1   7      125.42      120.73      4.71 o
  -3   1   7      420.62      418.54     11.33 o
  -2   1   7      337.60      324.46      7.14 o
  -1   1   7       94.96       91.89      2.10 o
   0   1   7       15.48       11.51      0.70 o
   1   1   7      212.96      197.56      4.34 o
   2   1   7       31.23       29.00      0.75 o
   3   1   7      264.20      260.67      5.60 o
   4   1   7       72.76       73.67      2.12 o
   5   1   7       12.71       13.53      0.82 o
  -5   2   7       43.87       43.89      1.45 o
  -4   2   7       60.28       57.31      1.99 o
  -3   2   7       19.50       17.37      0.66 o
  -2   2   7      871.25      867.61     20.48 o
  -1   2   7       83.41       86.68      2.37 o
   0   2   7      574.59      561.77     10.37 o
   1   2   7      437.26      414.06      8.99 o
   2   2   7      150.49      144.55      3.21 o
   3   2   7        6.55        7.18      0.46 o
   4   2   7       13.74       12.73      0.53 o
  -5   3   7      111.12      116.36      3.34 o
  -4   3   7        4.06        3.73      0.41 o
  -3   3   7       47.99       48.59      1.46 o
  -2   3   7      107.92      102.65      2.29 o
  -1   3   7      402.60      411.74      8.98 o
   0   3   7      103.31       97.28      1.88 o
   1   3   7      352.40      344.59      7.41 o
   2   3   7      512.86      504.94     10.84 o
   3   3   7        0.26        0.18      0.12 o
   4   3   7        5.65        6.72      0.37 o
   5   3   7       10.23       10.09      0.72 o
  -5   4   7        2.39        1.92      0.44 o
  -4   4   7       22.26       23.04      0.82 o
  -3   4   7       56.86       50.76      2.50 o
  -2   4   7       67.01       63.94      1.86 o
  -1   4   7      139.70      134.68      3.48 o
   0   4   7      301.76      306.05      5.70 o
   1   4   7      592.15      587.04     12.50 o
   2   4   7      116.51      112.18      2.52 o
   3   4   7       31.09       33.05      1.07 o
   4   4   7       11.70       11.36      0.52 o
  -5   5   7       38.78       44.64      2.03 o
  -4   5   7       54.57       55.70      1.42 o
  -3   5   7      272.64      270.69      7.28 o
  -2   5   7      158.92      150.33      4.14 o
  -1   5   7      184.05      188.35      4.14 o
   0   5   7       53.19       51.07      1.45 o
   1   5   7       26.29       28.92      0.75 o
   2   5   7      106.03      108.94      2.46 o
   3   5   7       84.62       76.03      2.21 o
   4   5   7       29.21       28.00      1.00 o
  -4   6   7       29.16       28.67      0.84 o
  -3   6   7       29.67       29.63      0.83 o
  -2   6   7      282.84      284.90      7.49 o
  -1   6   7       85.52       83.44      1.93 o
   0   6   7       39.59       38.47      0.98 o
   1   6   7       19.76       18.63      0.47 o
   2   6   7       86.19       82.86      1.96 o
   3   6   7       25.75       25.04      0.89 o
   4   6   7       70.61       76.96      3.60 o
  -4   7   7       36.41       33.75      0.95 o
  -3   7   7      211.88      227.79      5.11 o
  -2   7   7      122.74      123.25      3.45 o
  -1   7   7       43.74       43.53      1.39 o
   0   7   7        7.51        7.28      0.29 o
   1   7   7        7.16        6.70      0.36 o
   2   7   7       19.91       19.52      0.69 o
   3   7   7       92.40       93.30      4.62 o
  -4   8   7      131.22      141.97      4.05 o
  -3   8   7       21.28       20.84      0.77 o
  -2   8   7      199.97      204.96     10.25 o
  -1   8   7      113.45      109.91      3.08 o
   0   8   7      160.29      155.31      3.53 o
   1   8   7        6.96        5.61      0.26 o
   2   8   7       47.69       47.95      2.61 o
   3   8   7        9.20       11.20      0.51 o
  -3   9   7       70.07       69.67      2.16 o
  -2   9   7       17.97       18.08      0.62 o
  -1   9   7      128.30      130.17      4.94 o
   0   9   7        5.61        5.32      0.27 o
   1   9   7      120.93      123.39      3.35 o
   2   9   7       22.05       23.81      0.84 o
   3   9   7       12.47       14.02      0.82 o
  -2  10   7       46.88       44.39      1.47 o
  -1  10   7        4.73        4.62      0.32 o
   0  10   7      100.58      103.17      2.95 o
   1  10   7       56.39       57.73      2.45 o
   2  10   7       40.51       43.39      2.07 o
  -1  11   7       30.23       30.06      1.51 o
   0  11   7       25.73       28.18      1.36 o
   1  11   7       67.27       70.09      2.41 o
  -1 -10   8       26.44       28.03      1.74 o
   0 -10   8       17.37       19.34      0.76 o
   1 -10   8        8.05        6.68      0.62 o
  -3  -9   8       55.73       59.50      2.53 o
  -2  -9   8       29.41       31.28      1.51 o
  -1  -9   8       42.37       40.37      1.80 o
   0  -9   8       38.26       39.43      1.85 o
   1  -9   8        5.60        5.96      0.38 o
   2  -9   8       17.21       17.55      0.82 o
  -3  -8   8       51.37       48.36      1.80 o
  -2  -8   8       48.50       48.53      1.53 o
  -1  -8   8      163.30      162.56      4.53 o
   0  -8   8       96.89       92.94      2.64 o
   1  -8   8        5.53        5.77      0.46 o
   2  -8   8       35.76       38.27      1.71 o
  -4  -7   8        7.27        8.14      0.44 o
  -3  -7   8        8.70        8.94      0.36 o
  -2  -7   8      145.32      146.70      4.13 o
  -1  -7   8       37.69       36.87      1.18 o
   0  -7   8      258.57      267.62      7.03 o
   1  -7   8       92.79       94.31      2.64 o
   2  -7   8        1.88        1.70      0.33 o
   3  -7   8        4.20        4.15      0.72 o
  -4  -6   8        9.47        8.77      0.54 o
  -3  -6   8        6.67        6.04      0.58 o
  -2  -6   8        9.47        8.81      0.43 o
  -1  -6   8      419.29      416.92     10.95 o
   0  -6   8      167.20      161.16      4.35 o
   1  -6   8       17.21       18.09      1.25 o
   2  -6   8       58.02       60.44      1.75 o
   3  -6   8       48.45       50.32      1.55 o
  -4  -5   8      170.40      171.89      4.32 o
  -3  -5   8       56.92       58.01      2.43 o
  -2  -5   8       12.03       10.10      0.45 o
  -1  -5   8       34.58       33.02      1.10 o
   0  -5   8      321.87      322.33      8.35 o
   1  -5   8       74.59       70.65      2.02 o
   2  -5   8       83.14       86.38      2.32 o
   3  -5   8      137.48      135.06      3.68 o
   4  -5   8       22.29       21.46      0.80 o
  -4  -4   8        8.92        9.44      0.39 o
  -3  -4   8      213.33      215.33      4.84 o
  -2  -4   8      162.12      170.06      3.26 o
  -1  -4   8       49.93       49.34      1.50 o
   0  -4   8       59.12       57.02      1.64 o
   1  -4   8       14.61       14.37      0.53 o
   2  -4   8        4.35        4.28      0.27 o
   3  -4   8       61.55       64.09      1.87 o
   4  -4   8      170.73      179.97      4.79 o
  -5  -3   8       21.93       23.40      0.92 o
  -4  -3   8      226.18      230.21      5.16 o
  -3  -3   8       45.94       45.47      1.16 o
  -2  -3   8       35.91       35.23      0.75 o
  -1  -3   8      289.42      284.47      6.10 o
   0  -3   8       30.62       31.30      0.79 o
   1  -3   8      178.40      174.31      4.61 o
   2  -3   8       17.70       17.56      0.67 o
   3  -3   8      238.62      231.70      5.05 o
   4  -3   8        8.01        9.15      0.45 o
  -5  -2   8       21.22       20.78      0.84 o
  -4  -2   8       43.30       42.30      1.34 o
  -3  -2   8      228.15      232.49      5.15 o
  -2  -2   8       36.22       32.02      0.85 o
  -1  -2   8      193.76      205.63      4.46 o
   0  -2   8      172.48      173.38      3.80 o
   1  -2   8        1.22        1.63      0.14 o
   2  -2   8      114.72      107.29      3.00 o
   3  -2   8      155.05      151.29      3.37 o
   4  -2   8       64.12       66.88      1.93 o
  -5  -1   8       33.15       32.92      1.16 o
  -4  -1   8       55.46       55.30      1.71 o
  -3  -1   8        5.17        5.87      0.27 o
  -2  -1   8       53.06       51.24      1.29 o
  -1  -1   8       13.62       11.85      0.90 o
   0  -1   8      712.40      708.70     18.31 o
   1  -1   8      381.61      370.72      7.99 o
   2  -1   8      204.33      199.04      4.30 o
   3  -1   8       79.86       76.62      1.79 o
   4  -1   8       15.12       14.73      0.58 o
  -5   0   8        9.78       11.59      0.58 o
  -4   0   8        1.30        1.38      0.23 o
  -3   0   8       15.87       18.76      1.76 o
  -2   0   8       75.42       78.84      1.84 o
  -1   0   8      672.48      699.25     14.84 o
   0   0   8      504.22      503.28     13.50 o
   1   0   8        6.86        6.78      0.27 o
   2   0   8      144.22      136.32      3.03 o
   3   0   8       86.53       82.77      1.92 o
   4   0   8        1.76        1.83      0.23 o
  -5   1   8       32.17       33.24      1.16 o
  -4   1   8       53.49       56.04      1.73 o
  -3   1   8        6.07        6.48      0.35 o
  -2   1   8       58.16       56.95      1.33 o
  -1   1   8       13.38       10.66      0.35 o
   0   1   8      709.21      699.62     14.92 o
   1   1   8      388.20      374.24      7.99 o
   2   1   8      203.71      194.93      4.31 o
   3   1   8       79.87       76.37      2.19 o
   4   1   8       14.97       13.12      0.69 o
  -5   2   8       21.19       21.04      0.83 o
  -4   2   8       42.75       40.80      2.23 o
  -3   2   8      229.87      227.98      6.25 o
  -2   2   8       36.77       34.53      0.87 o
  -1   2   8      189.69      204.49      4.56 o
   0   2   8      174.40      175.86      3.81 o
   1   2   8        1.40        2.00      0.32 o
   2   2   8      118.86      110.55      2.47 o
   3   2   8      155.53      150.44      4.11 o
   4   2   8       63.66       64.17      1.94 o
  -4   3   8      225.39      229.62      6.31 o
  -3   3   8       46.52       47.68      1.46 o
  -2   3   8       33.74       33.82      0.89 o
  -1   3   8      284.09      281.33      6.24 o
   0   3   8       30.45       31.02      0.78 o
   1   3   8      173.86      169.82      3.77 o
   2   3   8       19.68       19.60      0.83 o
   3   3   8      235.97      229.53      6.18 o
   4   3   8        8.12        8.36      0.45 o
  -4   4   8        8.80        9.46      0.48 o
  -3   4   8      212.84      218.97      5.94 o
  -2   4   8      159.30      170.46      4.66 o
  -1   4   8       52.71       52.81      1.26 o
   0   4   8       57.98       55.20      1.67 o
   1   4   8       12.67       12.88      0.41 o
   2   4   8        4.02        3.59      0.38 o
   3   4   8       62.02       64.14      1.88 o
   4   4   8      171.22      176.52      4.87 o
  -4   5   8      171.72      175.94      4.85 o
  -3   5   8       58.39       65.04      1.88 o
  -2   5   8       10.77        8.65      0.43 o
  -1   5   8       35.54       36.82      0.92 o
   0   5   8      314.98      309.89      8.57 o
   1   5   8       74.65       70.62      1.65 o
   2   5   8       78.40       78.11      1.89 o
   3   5   8      137.42      134.64      3.71 o
   4   5   8       21.84       20.17      1.82 o
  -4   6   8        9.05        9.50      0.50 o
  -3   6   8        7.02        6.79      0.46 o
  -2   6   8        8.70        8.41      0.54 o
  -1   6   8      410.12      415.18      9.14 o
   0   6   8      165.75      159.14      3.61 o
   1   6   8       18.15       17.47      0.53 o
   2   6   8       56.51       58.15      1.57 o
   3   6   8       49.60       50.95      1.56 o
  -4   7   8        7.50        8.35      0.66 o
  -3   7   8        8.36        8.70      0.46 o
  -2   7   8      146.33      154.46      4.18 o
  -1   7   8       37.49       36.17      1.80 o
   0   7   8      261.08      260.48      5.86 o
   1   7   8       92.69       91.30      2.70 o
   2   7   8        2.24        2.61      0.20 o
   3   7   8        4.29        4.63      0.51 o
  -3   8   8       50.81       48.72      1.55 o
  -2   8   8       48.14       49.55      1.54 o
  -1   8   8      165.71      169.59      5.08 o
   0   8   8       94.61       91.44      2.17 o
   1   8   8        5.26        5.17      0.34 o
   2   8   8       36.83       38.37      1.95 o
   3   8   8       17.54       21.92      1.11 o
  -3   9   8       55.40       63.18      2.72 o
  -2   9   8       29.59       31.99      2.39 o
  -1   9   8       40.26       38.65      1.28 o
   0   9   8       38.60       40.57      1.92 o
   1   9   8        6.37        6.28      0.79 o
   2   9   8       16.73       17.66      1.05 o
  -2  10   8       13.18       15.92      0.68 o
  -1  10   8       26.83       27.94      1.61 o
   0  10   8       18.00       19.36      1.02 o
   1  10   8        7.21        7.07      0.51 o
  -2  -9   9       40.67       46.80      2.07 o
  -1  -9   9       41.53       41.87      1.34 o
   0  -9   9       67.86       69.09      2.08 o
   1  -9   9       89.79       99.88      4.21 o
  -3  -8   9      133.61      142.66      5.37 o
  -2  -8   9       59.62       62.14      2.02 o
  -1  -8   9        1.69        1.60      0.23 o
   0  -8   9      109.61      110.88      3.11 o
   1  -8   9       38.72       40.70      1.31 o
   2  -8   9       44.89       49.37      2.13 o
  -3  -7   9       16.52       15.86      0.98 o
  -2  -7   9       44.57       44.00      1.41 o
  -1  -7   9       18.31       16.92      0.79 o
   0  -7   9       29.74       29.87      1.01 o
   1  -7   9      128.46      132.42      3.54 o
   2  -7   9       18.32       19.37      1.05 o
  -4  -6   9       44.40       40.86      1.36 o
  -3  -6   9      277.94      271.93     11.04 o
  -2  -6   9       22.16       24.32      0.87 o
  -1  -6   9      113.25      110.70      3.10 o
   0  -6   9       24.90       23.54      1.25 o
   1  -6   9       72.56       74.62      2.13 o
   2  -6   9        6.85        7.07      0.38 o
   3  -6   9       83.37       85.73      9.18 o
  -4  -5   9        4.97        4.97      0.29 o
  -3  -5   9      114.10      112.49      4.67 o
  -2  -5   9       68.97       67.89      1.98 o
  -1  -5   9        6.95        8.55      0.80 o
   0  -5   9      247.03      249.93      6.58 o
   1  -5   9       26.91       25.13      0.86 o
   2  -5   9       57.35       56.89      1.66 o
   3  -5   9        6.33        6.08      0.37 o
  -4  -4   9       18.77       19.29      0.70 o
  -3  -4   9        0.78        0.68      0.19 o
  -2  -4   9      149.05      144.52      4.02 o
  -1  -4   9       20.52       21.80      0.73 o
   0  -4   9       10.04        9.74      0.45 o
   1  -4   9      230.95      220.62      5.92 o
   2  -4   9       15.97       15.38      0.59 o
   3  -4   9        6.17        5.63      0.72 o
  -4  -3   9      109.98      113.01      3.22 o
  -3  -3   9       72.99       73.94      1.79 o
  -2  -3   9        1.42        0.74      0.25 o
  -1  -3   9      148.06      150.84      3.31 o
   0  -3   9      284.02      275.63      7.32 o
   1  -3   9       27.23       25.82      0.86 o
   2  -3   9        7.68        8.37      0.39 o
   3  -3   9       47.39       44.05      1.12 o
   4  -3   9       28.78       28.78      1.44 o
  -4  -2   9       87.03       90.74      2.65 o
  -3  -2   9      180.39      173.88      3.93 o
  -2  -2   9       25.72       29.36      0.95 o
  -1  -2   9       80.60       74.07      1.75 o
   0  -2   9      116.80      123.34      4.00 o
   1  -2   9      207.05      197.03      5.25 o
   2  -2   9       62.47       63.52      1.81 o
   3  -2   9       45.43       45.87      1.15 o
   4  -2   9       12.83       13.05      0.57 o
  -4  -1   9       44.07       43.06      1.37 o
  -3  -1   9       93.13       93.73      2.20 o
  -2  -1   9      151.25      150.44      4.20 o
  -1  -1   9        6.01        4.91      0.23 o
   0  -1   9      370.75      368.88      7.88 o
   1  -1   9      327.67      339.63      7.22 o
   2  -1   9       56.56       55.96      1.58 o
   3  -1   9       56.72       56.76      1.39 o
   4  -1   9       92.69       91.51      3.35 o
  -4   0   9      137.64      138.01      3.89 o
  -3   0   9      313.49      321.21      7.12 o
  -2   0   9        7.30        7.85      2.36 o
  -1   0   9        0.00        0.22      0.13 o
   0   0   9      163.18      179.53      3.92 o
   1   0   9       38.02       35.55      0.90 o
   2   0   9        1.39        1.10      0.23 o
   3   0   9       63.57       63.18      1.53 o
   4   0   9       57.12       56.08      1.71 o
  -4   1   9       42.83       40.06      1.35 o
  -3   1   9       91.13       92.23      2.66 o
  -2   1   9      148.70      150.89      3.43 o
  -1   1   9        6.89        5.22      0.30 o
   0   1   9      368.45      359.86      7.76 o
   1   1   9      328.51      329.36      7.18 o
   2   1   9       51.33       49.60      1.46 o
   3   1   9       57.64       55.82      1.69 o
   4   1   9       93.69       95.17      2.70 o
  -4   2   9       90.34       90.73      2.66 o
  -3   2   9      181.33      175.28      5.15 o
  -2   2   9       23.16       27.12      0.88 o
  -1   2   9       86.32       79.22      2.23 o
   0   2   9      117.08      121.83      2.71 o
   1   2   9      208.77      196.70      4.32 o
   2   2   9       61.70       60.10      1.47 o
   3   2   9       44.84       44.74      1.41 o
   4   2   9       12.12       12.68      0.58 o
  -4   3   9      110.23      111.56      3.23 o
  -3   3   9       73.93       76.56      2.23 o
  -2   3   9        1.48        1.04      0.31 o
  -1   3   9      143.26      146.35      4.13 o
   0   3   9      284.41      277.86      7.55 o
   1   3   9       26.16       24.13      0.81 o
   2   3   9        7.50        7.85      0.33 o
   3   3   9       46.36       43.68      1.36 o
   4   3   9       28.90       28.13      1.48 o
  -4   4   9       18.60       18.72      0.78 o
  -3   4   9        1.06        1.56      0.38 o
  -2   4   9      150.24      151.12      5.19 o
  -1   4   9       17.26       19.19      0.73 o
   0   4   9       10.42       11.06      0.54 o
   1   4   9      229.67      224.46      4.89 o
   2   4   9       15.77       13.91      0.50 o
   3   4   9        5.79        5.59      0.64 o
  -4   5   9        4.97        4.53      0.36 o
  -3   5   9      114.02      117.87      3.46 o
  -2   5   9       69.39       68.60      2.02 o
  -1   5   9        7.76        9.00      0.43 o
   0   5   9      242.14      244.44      6.77 o
   1   5   9       26.74       25.19      0.90 o
   2   5   9       55.68       53.32      1.35 o
   3   5   9        6.86        6.32      0.37 o
  -3   6   9      276.88      282.72      7.59 o
  -2   6   9       23.57       25.50      0.89 o
  -1   6   9      111.47      111.36      3.16 o
   0   6   9       25.70       24.86      0.87 o
   1   6   9       72.05       72.54      2.21 o
   2   6   9        7.21        6.37      0.30 o
   3   6   9       83.08       89.23      3.25 o
  -3   7   9       16.45       17.87      0.73 o
  -2   7   9       44.91       45.65      1.44 o
  -1   7   9       17.88       17.58      0.79 o
   0   7   9       30.20       29.53      1.02 o
   1   7   9      124.37      120.86      3.61 o
   2   7   9       19.31       19.68      0.61 o
   3   7   9        9.75        9.37      0.62 o
  -3   8   9      135.65      138.97      3.98 o
  -2   8   9       58.09       59.96      1.87 o
  -1   8   9        1.36        1.25      0.21 o
   0   8   9      108.60      109.24      3.18 o
   1   8   9       39.06       39.71      1.33 o
   2   8   9       44.01       48.45      2.30 o
  -2   9   9       40.78       47.06      1.71 o
  -1   9   9       40.62       39.45      1.32 o
   0   9   9       66.84       71.75      3.02 o
   1   9   9       92.10       93.36      5.97 o
  -2  -8  10      128.91      139.47      5.33 o
  -1  -8  10       32.72       32.21      1.14 o
   0  -8  10       27.69       29.29      1.02 o
   1  -8  10       11.90       11.43      0.79 o
  -2  -7  10       16.16       17.13      0.92 o
  -1  -7  10      138.21      141.53      3.99 o
   0  -7  10       52.72       51.50      1.66 o
   1  -7  10       36.17       37.52      1.21 o
  -3  -6  10      134.25      131.31      5.50 o
  -2  -6  10      125.28      132.11      4.38 o
  -1  -6  10       19.26       20.74      0.78 o
   0  -6  10        9.75        9.48      0.51 o
   1  -6  10       20.87       20.84      0.88 o
   2  -6  10       64.45       66.34      1.95 o
  -3  -5  10       18.50       18.09      1.05 o
  -2  -5  10       30.78       28.72      1.44 o
  -1  -5  10       42.25       38.19      1.46 o
   0  -5  10       21.51       22.38      0.82 o
   1  -5  10       62.47       62.64      1.86 o
   2  -5  10        0.02        0.03      0.13 o
  -4  -4  10       57.37       58.78      1.86 o
  -3  -4  10       19.27       18.91      1.05 o
  -2  -4  10        5.74        6.55      0.49 o
  -1  -4  10       54.85       55.38      3.17 o
   0  -4  10       55.86       51.84      1.82 o
   1  -4  10       26.69       27.32      0.93 o
   2  -4  10      153.61      163.44      4.32 o
   3  -4  10       42.13       38.15      1.87 o
  -4  -3  10        3.43        3.80      0.52 o
  -3  -3  10       73.53       76.53      2.28 o
  -2  -3  10       21.90       24.17      1.29 o
  -1  -3  10        1.88        1.51      0.20 o
   0  -3  10      105.00      102.62      2.92 o
   1  -3  10      219.06      219.41      5.88 o
   2  -3  10        0.27        0.43      0.14 o
   3  -3  10       23.92       25.23      0.73 o
  -4  -2  10       34.14       37.65      1.24 o
  -3  -2  10       91.91       92.28      2.71 o
  -2  -2  10      137.30      134.60      4.12 o
  -1  -2  10       10.81       10.47      0.46 o
   0  -2  10       29.97       29.14      0.97 o
   1  -2  10       30.53       29.99      1.77 o
   2  -2  10       82.33       81.61      3.43 o
   3  -2  10        1.86        2.12      0.18 o
  -4  -1  10       82.91       82.15      2.46 o
  -3  -1  10       49.48       53.36      1.65 o
  -2  -1  10      109.70      109.52      3.14 o
  -1  -1  10      160.18      165.29      4.56 o
   0  -1  10       65.76       67.38      1.58 o
   1  -1  10       27.21       26.57      0.71 o
   2  -1  10       25.62       26.06      0.89 o
   3  -1  10        1.68        1.54      0.16 o
  -4   0  10        5.14        5.86      0.42 o
  -3   0  10      186.08      196.33      7.63 o
  -2   0  10      190.99      197.49      5.47 o
  -1   0  10       22.35       18.63      0.82 o
   0   0  10       27.47       31.26      1.29 o
   1   0  10       26.70       22.80      0.64 o
   2   0  10        0.39        0.44      0.11 o
   3   0  10      104.41      103.16      2.92 o
  -4   1  10       84.94       83.24      2.47 o
  -3   1  10       48.73       50.83      2.33 o
  -2   1  10      107.92      109.98      3.15 o
  -1   1  10      159.46      162.98      4.57 o
   0   1  10       64.00       67.23      2.01 o
   1   1  10       26.45       25.37      0.93 o
   2   1  10       26.16       25.76      0.73 o
   3   1  10        1.40        1.14      0.26 o
  -4   2  10       32.94       34.72      1.23 o
  -3   2  10       95.21       91.91      2.69 o
  -2   2  10      140.29      138.62      3.86 o
  -1   2  10       10.10        9.50      0.45 o
   0   2  10       29.23       31.28      1.02 o
   1   2  10       30.41       29.32      0.79 o
   2   2  10       80.76       75.66      1.82 o
   3   2  10        1.76        2.95      0.64 o
  -4   3  10        3.61        3.08      0.43 o
  -3   3  10       72.54       74.83      2.24 o
  -2   3  10       22.46       22.72      1.21 o
  -1   3  10        2.10        1.45      0.20 o
   0   3  10      104.71      107.03      3.02 o
   1   3  10      217.82      219.73      4.82 o
   2   3  10        0.24        0.41      0.11 o
   3   3  10       23.26       24.74      0.97 o
  -3   4  10       18.49       19.41      0.92 o
  -2   4  10        5.29        4.49      0.49 o
  -1   4  10       55.37       58.88      1.76 o
   0   4  10       57.52       53.26      1.62 o
   1   4  10       26.69       27.23      0.96 o
   2   4  10      152.82      152.32      3.50 o
   3   4  10       42.67       43.70      1.36 o
  -3   5  10       19.42       19.60      0.76 o
  -2   5  10       30.37       30.10      1.48 o
  -1   5  10       41.32       39.49      1.28 o
   0   5  10       23.80       23.77      0.86 o
   1   5  10       63.82       63.32      1.94 o
   2   5  10        0.05        0.68      0.35 o
   3   5  10       18.63       18.61      0.98 o
  -3   6  10      136.72      137.57      3.87 o
  -2   6  10      124.53      125.69      5.07 o
  -1   6  10       20.05       21.04      1.11 o
   0   6  10        9.36        9.17      0.47 o
   1   6  10       20.00       20.15      0.79 o
   2   6  10       64.72       62.25      2.01 o
  -2   7  10       16.84       17.43      1.02 o
  -1   7  10      138.37      150.07      5.73 o
   0   7  10       50.31       49.05      1.67 o
   1   7  10       36.03       34.38      1.75 o
  -2   8  10      131.03      140.43      5.60 o
  -1   8  10       32.86       34.99      1.64 o
   0   8  10       26.42       26.14      1.00 o
   1   8  10       12.59       11.99      0.82 o
  -1  -7  11       29.04       31.87      1.54 o
  -1  -6  11       16.41       16.28      0.98 o
   0  -6  11       30.81       31.54      1.12 o
   1  -6  11      147.48      150.86      4.20 o
  -2  -5  11       37.60       40.86      2.00 o
  -1  -5  11       28.34       28.06      1.84 o
   0  -5  11       94.24       96.23      2.81 o
   1  -5  11       11.44        9.60      0.49 o
   2  -5  11       54.72       58.71      2.63 o
  -3  -4  11      135.36      139.81      5.76 o
  -2  -4  11        1.72        1.11      0.26 o
  -1  -4  11       35.92       36.19      1.25 o
   0  -4  11       49.24       46.77      2.40 o
   1  -4  11        1.67        2.19      0.23 o
   2  -4  11        1.30        2.81      1.18 o
  -3  -3  11       24.34       24.36      1.95 o
  -2  -3  11      104.36      102.69      4.34 o
  -1  -3  11       16.64       15.30      0.92 o
   0  -3  11       16.09       15.84      0.64 o
   1  -3  11       20.68       20.77      0.98 o
   2  -3  11       17.25       17.46      0.68 o
  -3  -2  11      134.32      143.00      4.26 o
  -2  -2  11       14.71       18.12      1.36 o
  -1  -2  11       68.85       64.35      2.86 o
   0  -2  11       14.11       14.85      0.60 o
   1  -2  11       26.26       28.08      1.05 o
   2  -2  11       27.45       28.17      0.98 o
  -3  -1  11       20.92       23.22      0.89 o
  -2  -1  11       78.29       80.05      2.73 o
  -1  -1  11       89.42       92.39      2.71 o
   0  -1  11      227.50      230.48      5.06 o
   1  -1  11        7.89        8.93      1.15 o
   2  -1  11        8.92        8.91      0.45 o
   3  -1  11        3.10        3.64      0.46 o
  -3   0  11       53.88       54.12      2.43 o
  -2   0  11        6.66        9.02      0.46 o
  -1   0  11      120.66      120.47      3.43 o
   0   0  11       85.30       76.23      2.25 o
   1   0  11      130.04      126.72      2.86 o
   2   0  11        5.28        5.26      0.32 o
   3   0  11        3.46        3.11      0.43 o
  -3   1  11       22.01       24.65      1.34 o
  -2   1  11       76.14       83.47      2.42 o
  -1   1  11       90.82       94.51      2.73 o
   0   1  11      230.32      233.69      6.40 o
   1   1  11        7.26        8.21      0.42 o
   2   1  11        8.76        9.47      0.41 o
  -3   2  11      133.99      141.63      5.63 o
  -2   2  11       14.56       17.93      0.93 o
  -1   2  11       68.11       68.40      2.04 o
   0   2  11       15.32       16.22      0.64 o
   1   2  11       26.92       28.93      1.01 o
   2   2  11       28.21       29.47      0.82 o
  -3   3  11       23.48       22.48      1.25 o
  -2   3  11      105.32      104.67      4.24 o
  -1   3  11       17.15       16.32      0.66 o
   0   3  11       16.85       18.35      0.71 o
   1   3  11       21.29       21.39      0.81 o
   2   3  11       16.44       16.60      0.81 o
  -2   4  11        1.95        1.90      0.39 o
  -1   4  11       37.09       40.04      1.27 o
   0   4  11       48.54       49.59      1.54 o
   1   4  11        1.46        1.51      0.23 o
   2   4  11        1.35        1.88      0.20 o
  -2   5  11       39.40       44.47      2.00 o
  -1   5  11       29.07       29.10      1.02 o
   0   5  11       93.69      101.92      2.92 o
   1   5  11       11.15        9.59      0.50 o
  -1   6  11       16.98       16.84      0.98 o
   0   6  11       32.04       34.92      1.18 o
   1   6  11      148.35      150.83      6.16 o
   0   7  11      134.25      138.25      5.73 o
   0  -5  12        7.56        7.14      0.56 o
   0  -4  12       76.62       74.87      2.63 o
  -2  -3  12        0.28        0.56      0.23 o
  -1  -3  12       84.63       91.65      3.94 o
   0  -3  12       30.93       33.47      1.10 o
   1  -3  12       93.36       93.88      2.73 o
  -2  -2  12       81.55       82.50      3.61 o
  -1  -2  12        3.13        3.73      0.43 o
   0  -2  12      108.58      106.42      4.51 o
   1  -2  12       21.76       21.75      0.80 o
  -2  -1  12       97.45      103.86      3.09 o
  -1  -1  12       41.18       41.39      1.33 o
   0  -1  12       24.31       25.73      1.38 o
   1  -1  12       43.84       42.38      1.36 o
  -2   0  12       28.25       22.61      0.87 o
  -1   0  12        2.78        1.90      0.24 o
   0   0  12       39.32       39.89      1.31 o
   1   0  12        9.22       10.70      0.49 o
   2   0  12       10.54       11.60      0.72 o
  -2   1  12      100.18      107.99      3.10 o
  -1   1  12       40.32       39.99      1.33 o
   0   1  12       24.85       27.95      0.98 o
   1   1  12       43.79       44.40      1.43 o
   2   1  12        3.16        4.13      0.43 o
  -2   2  12       80.35       86.90      3.58 o
  -1   2  12        3.49        4.44      0.54 o
   0   2  12      108.46      107.50      3.10 o
   1   2  12       21.36       21.38      0.83 o
  -1   3  12       84.67       95.22      2.80 o
   0   3  12       30.86       32.72      1.15 o
   1   3  12       94.91       96.94      3.91 o
  -1   4  12        2.03        3.31      0.31 o
   0   4  12       79.28       78.37      2.34 o
   0   5  12        7.99        6.68      0.59 o
 
